# Supplementary material for: Intuition and Moral Decision-Making – The Effect of Time Pressure and Cognitive Load on Moral Judgment and Altruistic Behavior
Source: PLoS One. 2016 Oct 26;11(10):e0164012. doi: 10.1371/journal.pone.0164012 (PMC5082681; doi:10.1371/journal.pone.0164012)
Supplement: S2 File — (XLSX) [file pone.0164012.s002.xlsx]

## Sheet: Timepressuredata
id	country	timepressure	female	age	switch	footbridge	deadlygas	lifeboat	MoralUtilrate	savethechildren	wwf	doctorswoborders	unicef	DictatorAltrurate
1	SWE	1	1	23	0	0	1	1	0.5	1	1	1	1	1
2	SWE	1	1	23	0	0	0	0	0	1	1	1	1	1
3	SWE	1	0	21	1	1	1	1	1	0	0	0	0	0
4	SWE	1	0	22	1	1	1	1	1	0	0	1	1	0.5
5	SWE	1	1	23	1	1	1	1	1	1	1	1	0	0.75
6	SWE	1	1	23	0	0	1	1	0.5	0	0	0	0	0
7	SWE	1	1	21	0	0	0	0	0	1	1	1	1	1
8	SWE	1	1	26	0	0	0		0	1	1	1	1	1
9	SWE	1	1	22	0	0	1	1	0.5	1	1	1	1	1
10	SWE	1	1	22	0	0	0	0	0	0	0	1	1	0.5
11	SWE	1	1	27	0	0	0	0	0	1	1	1	1	1
12	SWE	1	0	20	1	0	1	1	0.75	0	0	1	0	0.25
13	SWE	1	0	19	0	0	1	1	0.5	1	0	1	1	0.75
14	SWE	1	0	23	0	0	0	1	0.25	0	1	0	0	0.25
15	SWE	1	0	24	0	0	0	0	0	1	1	1	1	1
16	SWE	1	1	22	1	0	1	1	0.75	0	0	0	0	0
17	SWE	1	0	25	0	0	1	1	0.5	0	0	0	0	0
18	SWE	1	1	22	0	0	0	1	0.25	1	1	1	1	1
19	SWE	1	0	22	1	0	1	1	0.75	0	0	0	0	0
20	SWE	1	1	24	0	0	1	1	0.5	1	1	0	0	0.5
21	SWE	1	0	24	1	1	1	1	1	0	0	0	0	0
22	SWE	1	0	22	1	0	1	1	0.75	1	0	1	0	0.5
23	SWE	1	1	22	0	0		0	0	0	1	0	1	0.5
24	SWE	1	0	21	0	0	0	0	0	1	1	1	1	1
25	SWE	1	1	24		0	0	1	0.333333	1	0	1	1	0.75
26	SWE	1	0	21	1	1	1	1	1	1	1	1	1	1
27	SWE	1	0	21	0	0	0	0	0	1	0	1	1	0.75
28	SWE	1	1	22	0	0	1	1	0.5	1	1	1	1	1
29	SWE	1	1	20	1	0	1	1	0.75	1	1	1	1	1
30	SWE	1	1	29		0	0	0	0	0	1	1	0	0.5
31	SWE	1	1	25	1	0	1	1	0.75	1	0	1	1	0.75
32	SWE	1	0	24	1	1	1	0	0.75	0	1	1	0	0.5
33	SWE	1	0	20	1	0	1	1	0.75	1	0	0	1	0.5
34	SWE	1	1	21	1	1	1	0	0.75	1	1	0	1	0.75
35	SWE	1	1	23	1	0	1	1	0.75	1	0	1	1	0.75
36	SWE	1	0	19	1	0	1	0	0.5	0	0	0	1	0.25
37	SWE	1	0	27	0	0	0	0	0	0	0	1	1	0.5
38	SWE	1	0	23	1	1	1	1	1	1	1	1	1	1
39	SWE	1	0	21	0	0	0	0	0	1	1	1	1	1
40	SWE	1	0	22	0	0	0	0	0	1	1	1	1	1
41	SWE	1	0	22	1	0	1	1	0.75	0	0	0	0	0
42	SWE	1	0	23	0	0	0	0	0	1	1	1	1	1
43	SWE	1	1	27	0	0	1	1	0.5	0	0	0	0	0
44	SWE	1	0	21	1	1	1	1	1	1	1	0	1	0.75
45	SWE	1	0	20	0	0	0	0	0	1	1	1	1	1
46	SWE	1	0	23	1	0	1	0	0.5	1	1	1	1	1
47	SWE	1	0	21	1	1	1	1	1	1	0	1	0	0.5
48	SWE	1	0	22	1	0	0		0.333333	1	1	1	1	1
49	SWE	1	1	21				0	0	1	1	1	1	1
50	SWE	1	0	21	1	0	1	1	0.75	0	0	0	1	0.25
51	SWE	1	0	21	0	0		1	0.333333	1	0	1	0	0.5
52	SWE	1	0	22	1	1	1	1	1	0	0	1	0	0.25
53	SWE	1	1	23	1	0	1	1	0.75	0	0	0	0	0
54	SWE	1	1	25	1	0	1	1	0.75	1	1	1	1	1
55	SWE	1	0	22	0	0	1	0	0.25	1	0	1	1	0.75
56	SWE	1	1	22	1	1	1		1	0	0	1	1	0.5
57	SWE	1	1	23	0	1	1	1	0.75	0	1	1	0	0.5
58	SWE	1	1	20	1	0	1	0	0.5	1	1	1	0	0.75
59	SWE	1	0	21	1	0	0	1	0.5	0	1	1	0	0.5
60	SWE	1	1	26	1	0	1	1	0.75	1	0	1	1	0.75
61	SWE	1	0	27	1	0		0	0.333333	1	1	1	1	1
62	SWE	1	1	24	0	0	0	1	0.25	0	0	0	1	0.25
63	SWE	1	0	21	0	0	1	1	0.5	0	1	0	0	0.25
64	SWE	1	1	19	0	0	0	1	0.25	1	0	1	1	0.75
65	SWE	1	0	20	1	0	1	0	0.5	1	1	1	1	1
66	SWE	1	1	23	0	0	0	0	0	1	1	1	1	1
67	SWE	1	0	21	1	1	1	1	1	0	0	0	0	0
68	SWE	1	1	22	1	0	1	0	0.5	1	1	1	1	1
69	SWE	1	1	23	0	0	0	0	0	1	1	1	1	1
70	SWE	1	1	18	1	1	0	1	0.75	0	1	1	0	0.5
71	SWE	1	0	21	0	0	1	1	0.5	0	1	0	1	0.5
72	SWE	1	0	23	0	0	1	1	0.5	1	1	1	1	1
73	SWE	1	0	23	1	0	1	1	0.75	1	1	1	1	1
74	SWE	1	1	19	1	0	1	1	0.75	1	0	1	1	0.75
75	SWE	1	0	20	0	0	0	0	0	0	0	0	0	0
76	SWE	1	0	24	0	0	1	1	0.5	1	1	0	1	0.75
77	SWE	1	1	23	0	0	0	0	0	1	1	1	1	1
78	SWE	1	0	24	1	0	1	1	0.75	0	0	0	0	0
79	SWE	1	1	23	0	0	1	0	0.25	1	1	1	1	1
80	SWE	1	0	22	1	1	1	1	1	1	1	1	1	1
81	SWE	1	0	19	0	0	0	0	0	1	1	1	1	1
82	SWE	1	1	20	1	0	1	1	0.75	0	1	1	1	0.75
83	SWE	1		22	1	0	0	1	0.5	0	0	1	1	0.5
84	SWE	1	1	24	1	0	1	0	0.5	1	1	1	1	1
85	SWE	1	0	19	1	1	0	1	0.75	0	0	0	1	0.25
86	SWE	1	0	25	1	1	1	1	1	0	0	0	0	0
87	SWE	1	0	26	0	0	1	0	0.25	1	1	1	1	1
88	SWE	1	0	23	1	0	1	1	0.75	0	0	0	1	0.25
89	SWE	1	0	30	0	0	1	1	0.5	0	0	0	0	0
90	SWE	1	0	18	0	0	0	1	0.25	0	0	0	0	0
91	SWE	1	0	20	1	0	1	1	0.75	0	1	1	1	0.75
92	SWE	1	1	22	1	0	1	0	0.5	0	0	1	0	0.25
93	SWE	1	0	23	0	0	1	0	0.25	1	0	1	0	0.5
94	SWE	1	0	24	1	0	0	0	0.25	1	0	1	1	0.75
95	SWE	1	0	25	1	0	1	0	0.5	0	0	0	0	0
96	SWE	1	0	20	0	0	1	1	0.5	0	0	0	0	0
97	SWE	1	0	24	1	0	1	1	0.75	1	1	1	1	1
98	SWE	1	0	19	1	0	1	1	0.75	0	0	0	0	0
99	SWE	0	0	22	1	0	1	1	0.75	0	0	0	0	0
100	SWE	0	1	23	1	0	1	1	0.75	1	1	1	1	1
101	SWE	0	1	20	0	0	0	0	0	1	1	1	1	1
102	SWE	0	0	23	1	1	1	1	1	0	0	0	0	0
103	SWE	0	0	35	1	0	1	1	0.75	1	1	1	1	1
104	SWE	0	0	22	1	0	1	1	0.75	0	0	0	0	0
105	SWE	0	0	26	0	1	1	1	0.75	0	0	0	0	0
106	SWE	0	0	23	0	0	1	1	0.5	1	0	0	0	0.25
107	SWE	0	0	22	1	0	1	1	0.75	0	0	0	0	0
108	SWE	0	0	24	1	0	1	1	0.75	0	0	0	0	0
109	SWE	0	0	23	1	0	0	0	0.25	1	1	1	1	1
110	SWE	0	1	21	1	0	1	1	0.75	1	0	0	0	0.25
111	SWE	0	1	20	1	0	1	1	0.75	1	1	1	1	1
112	SWE	0	1	26	0	0	0	1	0.25	1	0	1	0	0.5
113	SWE	0	0	20	1	0	1	1	0.75	0	0	0	0	0
114	SWE	0	0	22	0	0	1	0	0.25	0	0	0	0	0
115	SWE	0	1	22	1	0	1	1	0.75	1	0	1	0	0.5
116	SWE	0	0	24	1	1	1	1	1	0	0	1	0	0.25
117	SWE	0	0	24	0	0	1	1	0.5	0	0	0	0	0
118	SWE	0	0	24	0	0	0	0	0	1	0	1	0	0.5
119	SWE	0	0	23	0	0	0	1	0.25	0	1	0	1	0.5
120	SWE	0	1	21	1	0	0	0	0.25	1	1	1	1	1
121	SWE	0	1	22	0	0	1	1	0.5	0	1	1	1	0.75
122	SWE	0	1	22	0	0	1	1	0.5	1	0	1	1	0.75
123	SWE	0	1	26		0	0	0	0	1	1	1	0	0.75
124	SWE	0	1	35	0	0	0	0	0	1	0	1	1	0.75
125	SWE	0	1	21	0	0	1	1	0.5	1	1	1	1	1
126	SWE	0	1	22	0	0	0	1	0.25	1	1	1	1	1
127	SWE	0	1	23	1	0	1	0	0.5	1	1	1	1	1
128	SWE	0	1	20	1	0	1	1	0.75	0	0	0	0	0
129	SWE	0	0	26	1	0	1	0	0.5	1	1	1	1	1
130	SWE	0	0	22	0	0	1	1	0.5	1	0	1	1	0.75
131	SWE	0	0	24	1	0	1	0	0.5	1	1	1	1	1
132	SWE	0	0	21	1	1	1	1	1	1	0	0	1	0.5
133	SWE	0	0	22	1	0	1	1	0.75	1	1	1	0	0.75
134	SWE	0	0	22	1	1	1	1	1	1	0	1	1	0.75
135	SWE	0	0	25	1	0	1	1	0.75	0	0	0	0	0
136	SWE	0	0	22	0	0	0	1	0.25	1	0	1	1	0.75
137	SWE	0	0	25	0	0	1	1	0.5	0	0	0	0	0
138	SWE	0	0	21	1	1	1	1	1	0	0	0	0	0
139	SWE	0	1	19	0	0	0	0	0	1	1	1	1	1
140	SWE	0	0	21	0	0	1	1	0.5	0	0	0	1	0.25
141	SWE	0	1	22	1	1	1	1	1	1	1	1	1	1
142	SWE	0	1	33	0	0	0	0	0	1	1	1	1	1
143	SWE	0	0	20	1	1	1	1	1	0	0	0	0	0
144	SWE	0	0	22	1	1	1	1	1	0	0	0	0	0
145	SWE	0	0	24	0	0	0	0	0	0	0	0	0	0
146	SWE	0	0	20	1	0	1	0	0.5	1	1	1	0	0.75
147	SWE	0	0	23	1	0	0	0	0.25	1	0	0	1	0.5
148	SWE	0	1	24	0	0	1	0	0.25	0	0	0	0	0
149	SWE	0	1	21	0	0	0	1	0.25	1	0	1	1	0.75
150	SWE	0	1	24	1	0	1	0	0.5	1	0	1	1	0.75
151	SWE	0	0	22	1	0	1	1	0.75	1	1	1	1	1
152	SWE	0	0	22	0	0	0	0	0	1	1	1	1	1
153	SWE	0	0	22	1	1	1	1	1	0	0	0	0	0
154	SWE	0	1	23	0	0	0	0	0	0	0	0	0	0
155	SWE	0	1	23	0	0	1	1	0.5	1	1	1	1	1
156	SWE	0	0	21	1	1	1	0	0.75	1	1	1	1	1
157	SWE	0	1	21	0	0	0	0	0	0	0	1	0	0.25
158	SWE	0	0	29	1	0	1	1	0.75	0	0	0	0	0
159	SWE	0	0	24	1	0	1	0	0.5	0	0	0	0	0
160	SWE	0		27	0	0	0	0	0	0	0	0	1	0.25
161	SWE	0	1	24	1	1	1	1	1	0	0	1	1	0.5
162	SWE	0	1	20	1	0	1	0	0.5	1	1	1	0	0.75
163	SWE	0	0	22	1	0	1	0	0.5	0	0	0	0	0
164	SWE	0	0	28	1	0	1	1	0.75	1	1	1	1	1
165	SWE	0	1	21	0	0	0	0	0	1	1	1	1	1
166	SWE	0	0	26	1	0	1	1	0.75	0	0	0	0	0
167	SWE	0	1	22	0	0	1	0	0.25	1	1	1	1	1
168	SWE	0	0	25	0	0	1	1	0.5	1	1	0	1	0.75
169	SWE	0	0	31	1	0	1	1	0.75	0	0	0	0	0
170	SWE	0	0	23	0	0	0	0	0	0	0	0	0	0
171	SWE	0	0	25	0	0	1	1	0.5	1	0	1	0	0.5
172	SWE	0	0	36	0	0	0	0	0	1	0	1	1	0.75
173	SWE	0	1	35	0	0	1	1	0.5	1	1	1	1	1
174	SWE	0	1	27	0	0	1	0	0.25	1	0	1	1	0.75
175	SWE	0	1	21	1	0	1	1	0.75	1	1	1	1	1
176	SWE	0	1	20	0	0	1	1	0.5	0	1	1	1	0.75
177	SWE	0	0	26	0	0	1	1	0.5	1	1	1	1	1
178	SWE	0	1	22	0	0	1	1	0.5	1	1	1	1	1
179	SWE	0	0	23	1	0	1	0	0.5	1	1	1	1	1
180	SWE	0	1	26	1	1	1	1	1	1	1	1	1	1
181	SWE	0	0	27	1	0	1	1	0.75	0	0	0	0	0
182	SWE	0	1	21	0	0	0	0	0	1	1	1	1	1
183	SWE	0	0	20	0	0	1	1	0.5	1	0	0	1	0.5
184	SWE	0	1	24	0	0	1	1	0.5	1	1	1	1	1
185	SWE	0	1	23	0	0	1	1	0.5	1	1	1	1	1
186	SWE	0	0	26	1	0	1	1	0.75	0	0	1	0	0.25
187	SWE	0	1	26	1	0	1	1	0.75	1	1	1	0	0.75
188	SWE	0	0	19	1	1	1	1	1	0	0	0	0	0
189	SWE	0	1	20	0	0	0	1	0.25	1	1	1	1	1
190	SWE	0	0	19	1	0	1	1	0.75	1	0	1	1	0.75
191	SWE	0	1	20	0	0	1	0	0.25	1	1	1	1	1
192	SWE	0	1	17	1	0	1	1	0.75	1	1	1	1	1
193	SWE	0	0	22	0	0	1	0	0.25	0	0	0	0	0
194	SWE	0	1	24	1	0	1	1	0.75	1	0	1	1	0.75
195	SWE	0	0	24	1	1	1	1	1	1	0	1	1	0.75
196	SWE	0	0	18	1	0	1	1	0.75	0	0	0	0	0
197	SWE	0	1	21	1	0	1	0	0.5	1	1	1	1	1
198	SWE	0	1	22	0	0	1	1	0.5	0	0	0	0	0
199	SWE	0	1	19	0	0	1	1	0.5	0	0	0	0	0
200	AUT	1	1	21	1	1	0	1	0.75	0	0	0	0	0
201	AUT	1	1	32	1	0	0	0	0.25	0	0	0	0	0
202	AUT	1	0	22	1	0	0	1	0.5	0	0	0	0	0
203	AUT	1	1	23	0	0	0	0	0	1	0	1	1	0.75
204	AUT	1	1	23	1	0	0	1	0.5	0	1	1	1	0.75
205	AUT	1	0	22	1	0	0	0	0.25	0	0	0	0	0
206	AUT	1	0	26		0	0	0	0	0	0	0	0	0
207	AUT	1	0	23	1	0	0	0	0.25	1	0	0	0	0.25
208	AUT	1	0	22	1	1	1	1	1	0	0	0	0	0
209	AUT	1	0	21	0		0	0	0	1	0	0	0	0.25
210	AUT	1	1	23	1	0	1	0	0.5		0	0	0	0
211	AUT	1	0	26	1	1	1	0	0.75	0	1	1	1	0.75
212	AUT	1	1	26	0	0	0	0	0	0	1	1	0	0.5
213	AUT	1	0	24	0	0	1	0	0.25	0	0	0	0	0
214	AUT	1	0	48	1	1	1	0	0.75	1	1	1	1	1
215	AUT	1	1	23	0	0		0	0	1	1	1	0	0.75
216	AUT	1	0	25	1		1	0	0.666667	1	1	1	1	1
217	AUT	1	0	22	1	0	1	0	0.5	0	0	0	0	0
218	AUT	1	1	20	1	0	1	0	0.5	1	0	1	1	0.75
219	AUT	1	0	24	1	1	1	0	0.75	0	0	0	1	0.25
220	AUT	1	0	28	0	0	0	0	0	1	1	1	1	1
221	AUT	1	0	27	0	0	0	0	0	0	0	0	0	0
222	AUT	1	0	23	1	1	1	1	1	0	0	0	0	0
223	AUT	1	1	25	1	1	1	1	1	0	0	0	0	0
224	AUT	1	1	21	1	0	0	0	0.25	0	0	0	0	0
225	AUT	1	1	22	1	1	1	0	0.75	1	0	1	0	0.5
226	AUT	1	1	24	1	0	1	0	0.5	0	0	1	1	0.5
227	AUT	1	0	24	1	0	0	1	0.5	0	0	0	0	0
228	AUT	1	1	21	0	0	0	0	0	1	0	1	0	0.5
229	AUT	1	0	21	1	0	1	1	0.75	0	0	0	0	0
230	AUT	1	1	21	0	0	0	1	0.25	0	1	0	1	0.5
231	AUT	1	0	20	1	0	0	0	0.25	0	0	0	0	0
232	AUT	1	0	24		0	0	1	0.333333	0	0	0	0	0
233	AUT	1	1	26	1	0	1	0	0.5	0	0	0	0	0
234	AUT	1	0	31	1	1	1	1	1	0	0	0	0	0
235	AUT	1	1	23	1	0	1	1	0.75	1	1	1	0	0.75
236	AUT	1	0	23	0	0		0	0	0	0	0	0	0
237	AUT	1	0	27	0	0	0	0	0	0	0	0	0	0
238	AUT	1	0	25	1	0	1	0	0.5	0	0	1	0	0.25
239	AUT	1	0	27	1	0	1	0	0.5	0	0	0	0	0
240	AUT	1	0	23	0	0		0	0	0	0	0	0	0
241	AUT	1	0	24	1	1	1	1	1	0	0	0	0	0
242	AUT	1	1	25	1	0	0	0	0.25	0	1	1	0	0.5
243	AUT	1	0	27	1	0	0	1	0.5	0	0	0	0	0
244	AUT	1	1	21	1	1	0	0	0.5	0	0	0	0	0
245	AUT	1	0	20	1	0	1	0	0.5	1	1	1	1	1
246	AUT	1	1	21	0	0	0	0	0	1	0	1	1	0.75
247	AUT	1	0	31	0	0	0	0	0	1	0	1	0	0.5
248	AUT	1	1	25	0	0	1	0	0.25	0	0	0	0	0
249	AUT	1	1	22	1	0	0	1	0.5	1	0	0	0	0.25
250	AUT	1	0	26	1	0	1	1	0.75	0	0	0	0	0
251	AUT	1	0	28	1	0	1	1	0.75	0	1	1	0	0.5
252	AUT	1	0	24	1	0	1	1	0.75	0	1	0	0	0.25
253	AUT	1	0	30	0	0	0	1	0.25	0	0	0	0	0
254	AUT	1	1	21	1	0	1	0	0.5	0	0	0	0	0
255	AUT	1	0	25	0	0	0	0	0	0	0	0	0	0
256	AUT	1	1	26	1	1	1	1	1	0	0	0	0	0
257	AUT	1	0	28	0	0	0		0	0	0	1	0	0.25
258	AUT	1	1			0	1	0	0.333333	0	1	0	1	0.5
259	AUT	1	1	24	1	0	1	1	0.75	0	0	1	0	0.25
260	AUT	1	1	20	0	0	0	0	0	1	1	1	1	1
261	AUT	1	1	21	1	0	1	0	0.5	0	0	0	0	0
262	AUT	1	0	22	0	0	0	0	0	0	0	0	0	0
263	AUT	1	0	20	1	0	1	0	0.5	0	1	1	0	0.5
264	AUT	1	0	24	1	1	1	1	1	0	0	0	0	0
265	AUT	1	0	21	1	0	1	1	0.75	0	0	0	0	0
266	AUT	1	1	21	1		1	1	1	0	0	0	0	0
267	AUT	1	1	28	1	0	1	1	0.75	0	0	0	0	0
268	AUT	1	1	20	1	0	1	0	0.5	0	0	0	0	0
269	AUT	1	1	24	1	0	1	0	0.5	0	1	1	0	0.5
270	AUT	1	1	30	0	0	0	0	0	0	0	0	0	0
271	AUT	1	0	21	1	1	1	1	1	1	1	1	0	0.75
272	AUT	1	0	27	0	0	1	1	0.5	0	0	0	0	0
273	AUT	1	0	24	1	0	1	1	0.75	0	0	1	1	0.5
274	AUT	1	1	24	1	1		1	1	0	0	0	0	0
275	AUT	1	0	23	0	0	1	0	0.25	0	0	0	0	0
276	AUT	1	1	22	1		0	1	0.666667	0	0	0	0	0
277	AUT	1	1	24	0	1	0	0	0.25	1	0	1	1	0.75
278	AUT	1	0	42	1	0		1	0.666667	0	0	0	0	0
279	AUT	1	0	23	0		0	0	0	1	0	0	1	0.5
280	AUT	1	1	22	1	0	1	0	0.5	0	1	1	0	0.5
281	AUT	1	1	25	1	0	1	1	0.75	0	0	1	0	0.25
282	AUT	1	0	21	1	0	0	0	0.25	0	0	0	0	0
283	AUT	1	1	25	1	0	1	1	0.75	0	0	0	0	0
284	AUT	1	0	23	0	0	0	1	0.25	0	0	1	0	0.25
285	AUT	1	1	18		1	1	0	0.666667	0	0	0	0	0
286	AUT	1	0	20	1	0	0	0	0.25	0	0	0	0	0
287	AUT	1	0		1	1	0	1	0.75	1	0	1	0	0.5
288	AUT	1	0	26	1	0	0	1	0.5	0	0	0	0	0
289	AUT	1	0	28	1	0	0		0.333333	1	1	1	1	1
290	AUT	1	1	21	0	0	0	0	0	0	0	0	0	0
291	AUT	1	0	23	1	1		1	1	1	0	1	0	0.5
292	AUT	1	0	26	1	0	1	0	0.5	1	0	1	0	0.5
293	AUT	1	1	20	1	0	1	0	0.5	0	0	1	0	0.25
294	AUT	1	1	21	1	0	0	0	0.25	0	0	0	0	0
295	AUT	1	0	25	1	1	1	0	0.75	0	0	0	1	0.25
296	AUT	1	0	23	0	0	1	1	0.5	0	0	0	0	0
297	AUT	1	1	24	0	0	0	0	0	0	0	0	0	0
298	AUT	1	1	24	0	0	1	1	0.5	1	1	1	1	1
299	AUT	1	1	22	1	1	1	1	1	1	0	1	1	0.75
300	AUT	1	0	32	0	0	0	1	0.25	0	0	0	0	0
301	AUT	1	1	29	0	0	1	0	0.25	0	0	0	0	0
302	AUT	1	0		1	1	1	1	1	0	0	1	0	0.25
303	AUT	1	0	25	1	1	1	0	0.75	0	0	0	0	0
304	AUT	1	1	20		0	0	0	0	1	0	1	1	0.75
305	AUT	1	1	25	1	0	0	0	0.25	0	0	0	0	0
306	AUT	1	1	24	1	0	0	0	0.25	1	0	0	0	0.25
307	AUT	1	1	26	0	0	0	0	0	1	0	1	0	0.5
308	AUT	1	0	25	0	0	0	0	0	0	0	0	0	0
309	AUT	1	1	35	1	0	1	0	0.5	1	0	1	0	0.5
310	AUT	1	0	22	1	0	1	0	0.5	1	0	1	1	0.75
311	AUT	1	0		1	1	0	0	0.5	0	0	0	0	0
312	AUT	1	1	24	0	0	1	1	0.5	1	0		0	0.333333
313	AUT	1	1	25	1	0	1	0	0.5	0	0	0	0	0
314	AUT	1	1	20	0	0	1	0	0.25	0	0	0	0	0
315	AUT	1	1	24	0	0	0	1	0.25	0	0	0	0	0
316	AUT	1	0	21	1	0	1	0	0.5	0	0	1	0	0.25
317	AUT	1	0	26	1	1		1	1	0	0	0	0	0
318	AUT	1	1	22	1	0	0	0	0.25	0	1	1	1	0.75
319	AUT	1	0	19	1	1	0	1	0.75	0	0	0	1	0.25
320	AUT	1	0	21	1	0	1	0	0.5	0	0	0	0	0
321	AUT	1	1	24	1	0	1	0	0.5	0	0	0	0	0
322	AUT	1	1	21	1	0	1	0	0.5	1	1	1	1	1
323	AUT	1	0	25	1	1	1	0	0.75	0	0	0	0	0
324	AUT	1	1	30	1	1	1	1	1	0	0	1	0	0.25
325	AUT	1	1	29	1	1	0	1	0.75	0	1	0	1	0.5
326	AUT	1	1	21	1	0	0	1	0.5	1	0	0	1	0.5
327	AUT	1	1	22	1	0	0	0	0.25	0	0	0	0	0
328	AUT	1	0	30	0	0	0	0	0	0	0	0	1	0.25
329	AUT	1	1	22	0	0	1	0	0.25	1	0	1	0	0.5
330	AUT	1	1	25	1	0	0	0	0.25	0	0	0	0	0
331	AUT	1	1	18	1	0	1	1	0.75	1	0	0	0	0.25
332	AUT	1	0	31	0		0		0	1	1	1	1	1
333	AUT	1	1	24	1	1	1	0	0.75	0	0	0	0	0
334	AUT	1	0	24	1	0	0	1	0.5	0	0	0	0	0
335	AUT	1	1	22	1	0	0	1	0.5	0	0	0	0	0
336	AUT	1	0	25	0	0	0	0	0	0	1	0	0	0.25
337	AUT	1	1	20	1	0	1	0	0.5	1	1	1	1	1
338	AUT	1	1	23	0	0	0	0	0	0	1	0	0	0.25
339	AUT	1	0	20	1	1	1	1	1	0	1	0	0	0.25
340	AUT	1	0	30	1	0	1	1	0.75	0	0	1	0	0.25
341	AUT	1	1	23	0	1	0	0	0.25	0	0	0	0	0
342	AUT	1	1	19	0	0	0	0	0	0	1	1	1	0.75
343	AUT	1	0	20	1	1	1	0	0.75	0	0	0	0	0
344	AUT	1	1	24	0	0	0	0	0	1	0	1	1	0.75
345	AUT	1	1	21	1	0	0	1	0.5	1	0	1	0	0.5
346	AUT	1	0	21	0	0	0	0	0	1	0	0	0	0.25
347	AUT	1	1	29	1	0	0	0	0.25	0	0	0	0	0
348	AUT	1	0	19	0	1	0	1	0.5	0	0	0	0	0
349	AUT	1	0	26	1	0	1		0.666667	0	0	0	0	0
350	AUT	1	0	19	0	1	0	1	0.5	0	0	0	0	0
351	AUT	1	1	21	1	0	0	0	0.25	1	0	1	1	0.75
352	AUT	1	0	25	1	0	1	1	0.75	0	0	0	1	0.25
353	AUT	1	1	20	1	0	0	1	0.5	1	0	0	1	0.5
354	AUT	1	1	27	1	0	1	0	0.5	1	0	1	1	0.75
355	AUT	1	0	24	1	0	1	1	0.75	0	0	0	0	0
356	AUT	1	0	21	0	0	0	0	0	1	0	1	0	0.5
357	AUT	1	0	32	1	0	1	0	0.5	0	0	0	0	0
358	AUT	1	1	20	0	0	0	0	0	0	0	0	0	0
359	AUT	1	1	21	0	0	0	0	0	0	0	0	0	0
360	AUT	0	0	31	1	0	1	1	0.75	0	0	0	0	0
361	AUT	0	1	26	0	0	0	0	0	0	0	0	0	0
362	AUT	0	1	21	1	0	1	0	0.5	1	0	0	1	0.5
363	AUT	0	0	23	1	0	1	1	0.75	0	0	0	0	0
364	AUT	0	1	25	0	0	0	0	0	0	0	0	0	0
365	AUT	0	0	21	1	0	1	1	0.75	1	0	1	1	0.75
366	AUT	0	1	24	0	0	1	0	0.25	0	0	0	0	0
367	AUT	0	1	28	1	0	1	1	0.75	0	0	1	1	0.5
368	AUT	0	0	25	1	0	1	1	0.75	0	0	0	1	0.25
369	AUT	0	1	23	0	0	0	0	0	0	1	0	0	0.25
370	AUT	0	0	28	0	0	0	0	0	1	1	1	1	1
371	AUT	0	0	26	1	1	1	1	1	0	0	1	0	0.25
372	AUT	0	0	20	1	0	1	0	0.5	1	0	0	0	0.25
373	AUT	0	0	20	1	0	1	1	0.75	0	0	0	0	0
374	AUT	0	1	33	1	0	0	0	0.25	1	0	1	1	0.75
375	AUT	0	0	26	0	0	0	0	0	0	0	0	0	0
376	AUT	0	1	29	0	0	0	0	0	0	1	1	0	0.5
377	AUT	0	1	23	0	0	0	1	0.25	1	1	1	1	1
378	AUT	0	1	20	1	0	1	1	0.75	0	0	0	0	0
379	AUT	0	0	29	0	0	1	1	0.5	0	0	0	0	0
380	AUT	0	0	21	0	0	0	1	0.25	0	0	0	0	0
381	AUT	0	1	20	0	0	1	0	0.25	0	0	0	0	0
382	AUT	0	0	22	0	0	0	0	0	0	0	1	1	0.5
383	AUT	0	1	30	0	0	0	0	0	0	0	0	0	0
384	AUT	0	0	28	1	0	1	1	0.75	1	1	1	1	1
385	AUT	0	1	20	1	0	1	0	0.5	0	0	0	0	0
386	AUT	0	1	24	0	0	0	0	0	0	0	0	0	0
387	AUT	0	1	25	1	0	1	1	0.75	1	0	1	0	0.5
388	AUT	0	0	25	1	0	0	0	0.25	0	0	0	0	0
389	AUT	0	1	23	0	0	0	0	0	0	0	0	0	0
390	AUT	0	1	26	0	0	0	0	0	0	0	0	0	0
391	AUT	0	0	23	0	0	0	1	0.25	0	0	0	0	0
392	AUT	0	0	25	0	0	0	0	0	0	0	0	0	0
393	AUT	0	1	24	1	0	1	0	0.5	0	0	0	0	0
394	AUT	0	0	25	0	0	1	0	0.25	0	1	1	1	0.75
395	AUT	0	1	22	1	0	1	1	0.75	1	0	1	1	0.75
396	AUT	0	0	27	1	0	1	1	0.75	0	0	0	0	0
397	AUT	0			1	0	1	0	0.5	0	0	0	0	0
398	AUT	0	1	21	0	0	0	1	0.25	0	1	1	1	0.75
399	AUT	0	1	23	1	0	1	0	0.5	0	1	1	0	0.5
400	AUT	0	0	28	0	0	0	0	0	0	0	0	0	0
401	AUT	0	1	22	1	0	1	1	0.75	0	0	0	0	0
402	AUT	0	1		1	0	1	1	0.75	1	0	0	1	0.5
403	AUT	0	0	25	0	0	0	0	0	0	0	0	0	0
404	AUT	0	1	24	0	0	0	1	0.25	1	1	1	1	1
405	AUT	0	1	24	0	0	0	0	0	0	0	0	0	0
406	AUT	0	0	26	0	0	0	1	0.25	0	0	0	0	0
407	AUT	0	0	23	1	1	1	1	1	1	1	1	1	1
408	AUT	0	0	20	0	0	0	0	0	0	0	1	0	0.25
409	AUT	0	0	30	1	0	1	1	0.75	1	0	1	0	0.5
410	AUT	0	1	23	0	0	0	0	0	0	0	1	0	0.25
411	AUT	0	1	26	1	0	1	1	0.75	0	0	0	0	0
412	AUT	0	0	25	1	0	1	0	0.5	0	0	0	1	0.25
413	AUT	0	0	24	1	0	1	1	0.75	0	0	0	0	0
414	AUT	0	0	24	1	1	1	0	0.75	0	1	1	1	0.75
415	AUT	0	1	23	1	0	0	1	0.5	0	0	0	0	0
416	AUT	0	0	22	1	0	0	0	0.25	1	0	1	1	0.75
417	AUT	0	0	30	1	1	1	1	1	0	0	1	0	0.25
418	AUT	0	0	24	1	1	1	1	1	0	0	0	0	0
419	AUT	0	1	25	0	0	0	1	0.25	0	0	0	0	0
420	AUT	0	0	21	0	0	0	1	0.25	0	0	0	0	0
421	AUT	0	1	22	1	0	1	1	0.75	0	0	0	0	0
422	AUT	0	0	25	0	0	0	0	0	0	0	0	0	0
423	AUT	0	0	26	1	0	1	1	0.75	0	0	0	0	0
424	AUT	0	1	24	0	0	0	1	0.25	0	0	0	1	0.25
425	AUT	0	1	22	1	0	1	0	0.5	0	0	0	0	0
426	AUT	0	0	23	1	0	1	0	0.5	0	0	0	1	0.25
427	AUT	0	1	24	0	0	0	0	0	0	0	0	0	0
428	AUT	0	0	27	1	0	0	0	0.25	1	0	1	1	0.75
429	AUT	0	1	21	0	0	0	0	0	1	1	1	1	1
430	AUT	0	1	22	1	0	0	0	0.25	1	0	1	1	0.75
431	AUT	0	0	24	0	0	0	0	0	0	0	0	0	0
432	AUT	0	0	27	1	0	0	1	0.5	0	0	0	0	0
433	AUT	0	0	18	1	1	1	1	1	0	1	0	1	0.5
434	AUT	0	1	22	0	0	0	0	0	1	0	1	1	0.75
435	AUT	0	1	21	1	0	1	0	0.5	0	1	0	1	0.5
436	AUT	0	0	24	1	0	1	0	0.5	1	0	0	0	0.25
437	AUT	0	0	25	0	0	0	0	0	0	0	0	0	0
438	AUT	0	1	21	1	0	1	1	0.75	0	0	0	0	0
439	AUT	0	1	21	0	0	0	0	0	0	0	0	0	0
440	AUT	0	0	20	0	0	0	0	0	1	0	1	1	0.75
441	AUT	0	1	23	1	0	1	1	0.75	0	0	0	0	0
442	AUT	0	1	19	0	0	0	1	0.25	0	0	0	0	0
443	AUT	0	0	25	1	0	1	1	0.75	0	0	0	0	0
444	AUT	0	1	23	1	0	1	0	0.5	0	0	0	0	0
445	AUT	0	0	24	0	0	0	0	0	0	0	0	0	0
446	AUT	0	0	24	1	0	1	0	0.5	0	0	0	0	0
447	AUT	0	1	23	0	0	0	0	0	0	0	0	1	0.25
448	AUT	0	0	21	0	0	0	0	0	0	1	0	1	0.5
449	AUT	0	1	22	1	1	1	0	0.75	0	0	0	0	0
450	AUT	0	0	22	1	0	1	1	0.75	0	0	0	0	0
451	AUT	0	0	21	1	0	0	1	0.5	0	0	0	0	0
452	AUT	0	1	21	0	0	0	0	0	0	0	0	0	0
453	AUT	0	1	28	0	0	0	0	0	0	0	0	0	0
454	AUT	0	1	27	0	0	0	0	0	1	1	1	1	1
455	AUT	0	0	21	0	0	0	0	0	0	0	0	0	0
456	AUT	0			0	0	0	0	0	1	1	0	0	0.5
457	AUT	0	0	21	0	0	0	1	0.25	0	0	0	0	0
458	AUT	0	0	24	1	0	1	1	0.75	1	1	1	1	1
459	AUT	0	0	31	0	0	0	0	0	0	0	0	0	0
460	AUT	0	1	24	0	0	0	0	0	1	0	1	0	0.5
461	AUT	0	0	23	0	0	0	1	0.25	0	1	1	0	0.5
462	AUT	0	1	19	1	0	1	0	0.5	0	0	0	0	0
463	AUT	0	0	23	1	0	1	1	0.75	1	0	0	0	0.25
464	AUT	0	0	21	0	0	0	1	0.25	1	1	1	1	1
465	AUT	0	0	29	1	0	1	1	0.75	0	0	0	0	0
466	AUT	0	1	22	0	0	0	1	0.25	0	0	1	0	0.25
467	AUT	0	1	20	1	0	1	1	0.75	0	0	0	0	0
468	AUT	0	0	23	0	0	0	0	0	0	0	1	0	0.25
469	AUT	0	0	39	1	0	1	1	0.75	0	0	1	0	0.25
470	AUT	0	1	24	0	0	0	0	0	0	0	0	0	0
471	AUT	0	0	24	0	0	0	0	0	0	0	0	0	0
472	AUT	0	0	23	1	0	1	0	0.5	1	0	1	1	0.75
473	AUT	0	1	20	1	0	1	1	0.75	1	0	1	1	0.75
474	AUT	0	0	23	1	0	1	0	0.5	0	0	0	0	0
475	AUT	0	0	30	0	0	0	1	0.25	0	0	0	0	0
476	AUT	0	0	22	1	0	1	0	0.5	0	0	1	1	0.5
477	AUT	0	0	20	1	1	1	1	1	0	0	0	0	0
478	AUT	0	1	24	1	0	0	1	0.5	0	1	0	0	0.25
479	AUT	0	1	26	0	0	0	0	0	0	1	0	0	0.25
480	AUT	0	1	24	1	0	1	1	0.75	0	0	0	0	0
481	AUT	0	0	27	1	1	1	1	1	0	0	0	0	0
482	AUT	0	1	21	0	0	0	0	0	0	0	0	0	0
483	AUT	0	0	22	0	0	0	0	0	0	0	0	0	0
484	AUT	0	1	21	0	0	0	1	0.25	0	1	1	1	0.75
485	AUT	0	1	20	1	1	1	1	1	0	0	0	0	0
486	AUT	0	1	27	1	0	1	0	0.5	1	0	1	0	0.5
487	AUT	0	0	26	1	0	1	0	0.5	0	0	0	0	0
488	AUT	0	1	20	1	0	0	1	0.5	0	0	0	0	0
489	AUT	0	0	20	0	0	0	0	0	0	0	0	0	0
490	AUT	0	1	22	0	0	1	0	0.25	0	0	0	0	0
491	AUT	0	0	24	1	0	1	0	0.5	0	1	0	0	0.25
492	AUT	0	1	23	0	0	0	0	0	0	1	0	0	0.25
493	AUT	0	1	21	0	0	0	0	0	0	0	0	0	0
494	AUT	0	1	25	1	0	1	1	0.75	0	0	0	0	0
495	AUT	0	0	22	1	0	1	0	0.5	0	0	0	0	0
496	AUT	0	1	24	1	0	1	0	0.5	0	0	0	0	0
497	AUT	0	0	24	1	0	1	1	0.75	0	1	0	1	0.5
498	AUT	0	1	27	1	0	0	0	0.25	1	1	1	0	0.75
499	AUT	0	1	21	1	0	1	1	0.75	1	1	1	1	1
500	AUT	0	0	28	0	0	0	1	0.25	0	0	0	0	0
501	AUT	0	1	23	0	0	0	0	0	1	0	0	1	0.5
502	AUT	0	0	27	1	0	1	1	0.75	0	0	0	0	0
503	AUT	0	0	26	1	1	1	1	1	0	0	0	0	0
504	AUT	0	0	24	1	0	1	1	0.75	0	0	0	0	0
505	AUT	0	0	22	1	0	1	1	0.75	0	0	0	0	0
506	AUT	0	1	19	1	0	1	0	0.5	0	1	0	1	0.5
507	AUT	0	1	24	0	0	0	0	0	1	0	1	0	0.5
508	AUT	0	1		1	0	0	1	0.5	0	0	1	0	0.25
509	AUT	0	1	22	1	0	1	1	0.75	0	0	1	1	0.5
510	AUT	0	0	21	1	0	1	1	0.75	0	0	0	0	0
511	AUT	0	0	21	0	0	1	0	0.25	0	0	0	0	0
512	AUT	0	1	20	1	0	0	0	0.25	1	1	0	0	0.5
513	AUT	0	1	29	1	0	1	0	0.5	0	0	0	0	0
514	AUT	0			1				1	0	0	1	0	0.25
515	AUT	0								0		0	0	0
516	AUT	0			0	0	0	0	0	0	0	1	1	0.5
517	AUT	0			0	0	0	0	0	0	0	0	0	0
518	AUT	0	0	22	1	0	0	1	0.5	0	0	0	0	0
519	AUT	0			1	1			1	0	1	0	1	0.5
520	USA	0	1	43	0	0	0	0	0	1	1	1	1	1
521	USA	0	0	49	0	0	0	0	0	1	1	1	1	1
522	USA	1	1	27	1	0	1	0	0.5	1	1	0	1	0.75
523	USA	0	0	63	1	0	1	0	0.5	1	1	1	1	1
524	USA	0	0	41	1	1	0	1	0.75	1	1	0	0	0.5
525	USA	1	1	78	1	0	1		0.666667	1	0	1	0	0.5
526	USA	0	0	66	1	1	1	1	1	0	0	0	0	0
527	USA	0	0	38	0	0	1	0	0.25	1	1	1	1	1
528	USA	1	0	39	1	1	1	1	1	1	0	0	0	0.25
529	USA	1	1	40	1	1	0	1	0.75	1	1	1	1	1
530	USA	1	1	34	1	1	1	1	1	1	0	1	1	0.75
531	USA	0	1	64	1	0	1	1	0.75	0	0	0	0	0
532	USA	1	1	42	0	0	1	1	0.5	1	1	1	0	0.75
533	USA	0	1	43	1	0	0	0	0.25	0	1	1	0	0.5
534	USA	0	0	50	1	1	1	1	1	1	1	1	1	1
535	USA	0	0	24	1	1	1	1	1	1	0	1	1	0.75
536	USA	0	0	57	1	0	1	0	0.5	0	0	0	0	0
537	USA	0	1	29	1	0	1	0	0.5	1	1	1	1	1
538	USA	0	1	32	0	0	0	0	0	1	1	1	1	1
539	USA	1	1	36	1	0	1	0	0.5	1	1	1	1	1
540	USA	0	0	28	1	0	1	1	0.75	0	0	0	0	0
541	USA	0	1	64	1	1	0	0	0.5	0	0	1	0	0.25
542	USA	0	1	30	1	0	0	1	0.5	0	0	0	0	0
543	USA	1	0	45	0	0	0	0	0	0	1	1	0	0.5
544	USA	0	1	76	1	0	1	0	0.5	0	0	0	0	0
545	USA	1	1	43	1	0	1	1	0.75	0	0	0	0	0
546	USA	0	1	56	0	0	0	0	0	1	1	1	1	1
547	USA	0	0	50	1	0	1	1	0.75	0	0	0	0	0
548	USA	1	1	63	1	0	1	0	0.5	1	1	1	1	1
549	USA	1	0	72	1	1	1	1	1	0	0	0	0	0
550	USA	0	0	40	1	0	1	1	0.75	1	1	1	1	1
551	USA	0	1	40	0	0	0	1	0.25	1	1	1	1	1
552	USA	1	1	48	1		0	1	0.666667	1	1	0		0.666667
553	USA	1	0	33	1	1	1	1	1	0	0	0	0	0
554	USA	1	1	59	1	0	1	0	0.5	1	1	1	0	0.75
555	USA	1	0	27		0	1	1	0.666667	1	1	0	1	0.75
556	USA	1	1	51	0	0	0	0	0	0	0	0	0	0
557	USA	0	1	43	1	0	1	0	0.5	1	1	1	1	1
558	USA	0	1	32	1	0	1	0	0.5	1	1	1	1	1
559	USA	0	1	39	0	0	0	1	0.25	1	1	1	1	1
560	USA	0	0	55	0	0	0	0	0	1	1	1	1	1
561	USA	0	0	53	1	0	1	1	0.75	0	0	0	0	0
562	USA	1	1	47	0	0	0	1	0.25	1	1	1	0	0.75
563	USA	0	1	28	1	0	1	0	0.5	0	0	0	0	0
564	USA	1	1	29	0	1	1	1	0.75	1	1	1	1	1
565	USA	1	0	35	0	0	0	0	0	1	1	1	1	1
566	USA	1	0	53	1	1	1	1	1	1	1	1	1	1
567	USA	1	1	63	1	1	1	1	1	0	0	0	0	0
568	USA	0	1	26	0	0	0	0	0	0	0	0	0	0
569	USA	1	0	50	1	1	0	1	0.75	1	0	1	1	0.75
570	USA	1	1	39	1	0	0	0	0.25	1	1	1	1	1
571	USA	1	1	61	1		1	1	1	0	0	1	0	0.25
572	USA	1	0	26	0	0	0	0	0			0		0
573	USA	0	1	44	1	0	1	0	0.5	1	1	1	1	1
574	USA	1	1	46	1	1	1	1	1	0	0	0	0	0
575	USA	0	1	39	0	0	0	0	0	1	1	1	0	0.75
576	USA	1	0	42	1	0	1		0.666667	1	1	1	1	1
577	USA	1	0	30	1	0	1	0	0.5	0	0	0	0	0
578	USA	1	0	22	1	0	1	0	0.5	1	1	0	1	0.75
579	USA	0	0	35	1	0	0	0	0.25	0	0	1	0	0.25
580	USA	0	1	27	1	0	0	0	0.25	1	1	1	1	1
581	USA	0	0	24	1	0	1	1	0.75	1	1	1	1	1
582	USA	0	1	62	1	0	1	1	0.75	0	0	0	0	0
583	USA	1	1	47	0	0	0	0	0	1	1	1	1	1
584	USA	0	0	31	0	0	0	0	0	0	0	1	1	0.5
585	USA	1	1	61		0	0	0	0	0	1	1	0	0.5
586	USA	0	1	28	1	0	1	0	0.5	1	1	1	1	1
587	USA	1	0	33	0	0	0	1	0.25	1	1	1	1	1
588	USA	1	1	49	1	0	1	1	0.75	1	1	1	1	1
589	USA	1	0	46	0	0	0	0	0	0	0	0	0	0
590	USA	1	0	52	1	0	0	0	0.25	0	0	0	0	0
591	USA	0	1	47	1	1	1	1	1	1	1	0	1	0.75
592	USA	0	0	50	1	0	1	1	0.75	0	1	1	0	0.5
593	USA	1	1	37	0	1	0	1	0.5	1	1	1	1	1
594	USA	0	0	42	0	0	0	0	0	0	0	0	0	0
595	USA	0	1	33	0	0	0	0	0	0	0	0	0	0
596	USA	0	1	42	0	0	0	0	0	0	1	1	1	0.75
597	USA	0	1	32	1	0	0	1	0.5	1	1	0	1	0.75
598	USA	1	1	38	1	0	1	0	0.5	1	0	0	0	0.25
599	USA	0	1	32	0	0	0	0	0	1	1	1	1	1
600	USA	1	1	71	1	1	1	1	1	0	0	0	0	0
601	USA	0	0	38	1	0	1	0	0.5	0	0	0	0	0
602	USA	0	1	40	0	0	1	1	0.5	0	1	0	0	0.25
603	USA	0	1	33	0	0	0	0	0	1	1	1	1	1
604	USA	1	1	29	0	0	1	1	0.5	0	0	0	0	0
605	USA	1	1	59	1	1	1	1	1	1		1	1	1
606	USA	1	1	30	1	0	1	1	0.75	0	0	0	0	0
607	USA	1	1	43	0	0	0	0	0	0	1	0	0	0.25
608	USA	0	1	47	1	0	0	0	0.25	0	0	1	0	0.25
609	USA	1	1	32	0	0	1	1	0.5	1	0	0	0	0.25
610	USA	0	1	27	0	0	0	0	0	0	0	0	0	0
611	USA	1	1	38	1	0	1	1	0.75	1	1	1	1	1
612	USA	1	1	58	1	0	1	0	0.5	0	1	1	0	0.5
613	USA	0	1	57	0	0	0	1	0.25	1	0	1	1	0.75
614	USA	1	1	64	1	1	1	0	0.75	1	1	1	1	1
615	USA	1	0	22	1	0	1	1	0.75	0	0	0	0	0
616	USA	0	1	30	1	1	1	1	1	0	1	0	0	0.25
617	USA	1	1	41	1	0	1	1	0.75	0	0	0	0	0
618	USA	0	1	26	1	1	1	1	1	1	1	1	1	1
619	USA	1	1	35	1	0	1	1	0.75	0	1	0	0	0.25
620	USA	0	0	57	0	0	1	0	0.25	0	0	0	0	0
621	USA	1	0	41	1	1	1	1	1	0	0	0	0	0
622	USA	1	1	43	1	0	1	1	0.75	0	0	0	0	0
623	USA	0	1	61	1	0	0	0	0.25	1	0	1	0	0.5
624	USA	0	1	24	0	0	0	0	0	1	1	1	1	1
625	USA	0	1	34	1	1	1	1	1	0	0	0	0	0
626	USA	0	1	25	1	1	1	1	1	0	0	0	0	0
627	USA	1	0	46	0	0	0	0	0	0	0	0	0	0
628	USA	1	0	42	0	0		0	0	1	1	1	1	1
629	USA	1	1	34	1	1	1	1	1	1	1	0	0	0.5
630	USA	1	1	41		0	0	0	0	1	1	1	0	0.75
631	USA	1	0	36	1	0	0	0	0.25	0	0	0	0	0
632	USA	0	1	74	0	0	0	0	0	1	1	1	1	1
633	USA	0	0	29	0	0	0	0	0	1	0	0	0	0.25
634	USA	0	1	51	1	0	0	0	0.25	1	1	1	1	1
635	USA	0	1	44	0	0	0	0	0	1	1	1	1	1
636	USA	0	1	31	0	0	0	0	0	1	1	1	1	1
637	USA	1	1	46	0	0	0	1	0.25	1	1	1	1	1
638	USA	1	1	41	1	0	1	1	0.75	1	0	0	1	0.5
639	USA	0	1	52	0	1	1	0	0.5	1	1	1	1	1
640	USA	1	1	37	0	0	0	0	0	1	1	1	1	1
641	USA	1	1	52	1	0	0		0.333333	1	0	0	0	0.25
642	USA	0	0	31	0	0	0	0	0	1	0	1	1	0.75
643	USA	1	1	55	0	0	0	1	0.25	0	0	1	0	0.25
644	USA	1	1	43	0	0	0	0	0	1	1	0	0	0.5
645	USA	0	0	54	1	1	1	1	1	1	1	1	0	0.75
646	USA	0	1	28	1	0	1	1	0.75	0	0	0	0	0
647	USA	0	1	40	1	0	1	0	0.5	1	1	1	1	1
648	USA	1	1	55	0	0	0	0	0	1	1	1	1	1
649	USA	0	0	58	1	0	1	1	0.75	1	1	1	1	1
650	USA	1	1	44	1	0	1	0	0.5	1	1	1	1	1
651	USA	0	1	37	1	1	0	1	0.75	1	0	0	1	0.5
652	USA	1	1	48	1	0	1	0	0.5	1	0	1	1	0.75
653	USA	1	1	54		1	0		0.5	0	0	0	0	0
654	USA	1	1	53	1		1		1	1	1	1	1	1
655	USA	1	0	43	0	0	0	0	0	1	0	0	0	0.25
656	USA	0	1	48	0	0	0	1	0.25	0	0	0	0	0
657	USA	0	1	41	0	0	1	0	0.25	1	1	1	1	1
658	USA	0	1	73	1	0	0	0	0.25	1	1	1	1	1
659	USA	0	0	38	1	0	0	0	0.25	1	1	1	1	1
660	USA	1	0	48	1		1	0	0.666667	0	1	1	0	0.5
661	USA	0	0	34	1	0	1	0	0.5	0	0	0	0	0
662	USA	1	1	54	1	1	1	1	1	0	0	0	0	0
663	USA	0	1	58	1	0	1	0	0.5	0	1	1	0	0.5
664	USA	0	1	37	1	0	1	1	0.75	1	1	0	1	0.75
665	USA	1	1	52	0	0	0	0	0	1	1	0	1	0.75
666	USA	1	1	29		0	0	0	0	0	0	0	0	0
667	USA	0	1	53	0	0	0	0	0	0	0	0	0	0
668	USA	0	1	62	1	0	1	0	0.5	1	1	0	0	0.5
669	USA	0	1	52	1	0	1	0	0.5	0	0	0	0	0
670	USA	0	1	65	1	0	0	1	0.5	1	1	1	1	1
671	USA	0	1	39	0	0	0	1	0.25	1	1	1	0	0.75
672	USA	0	0	46	1	0	0	0	0.25	1	0	1	1	0.75
673	USA	1	0	30	1	0	1	1	0.75	0	0	0	0	0
674	USA	1	1	64	1	0	1	0	0.5	0	0	1	1	0.5
675	USA	0	1	43	0	0	1	0	0.25	1	1	0	1	0.75
676	USA	0	0	56	0	0	0	0	0	0	0	0	0	0
677	USA	1	1	57	1	1	0	1	0.75	0	1	1	1	0.75
678	USA	0	1	26	1	0	1	0	0.5	1	0	1	0	0.5
679	USA	0	1	43	0	0	0	0	0	1	1	1	1	1
680	USA	0	1	34	0	0	0	1	0.25	0	0	0	0	0
681	USA	1	1	34	0	0	0	0	0	1	0	0	1	0.5
682	USA	0	1	29	0	0	0	0	0	0	0	0	0	0
683	USA	0	1	53	1	0	0	1	0.5	0	0	0	0	0
684	USA	1	0	53	0	0	1	0	0.25	0	0	0	0	0
685	USA	1	1	57	0	0	0	0	0	0	0	0	0	0
686	USA	1	1	34	0	0	1	0	0.25	1	1	1	1	1
687	USA	1	1	61	1	1	1	1	1	1	1	1	1	1
688	USA	0	1	59	1	0	0	1	0.5	1	1	1	1	1
689	USA	1	0	30	0	0	0	0	0	1	1	0	1	0.75
690	USA	0	0	22	1	1	1	1	1	0	0	0	0	0
691	USA	1	1	52	0	0	0	0	0	1	1	0	1	0.75
692	USA	0	1	23	0	0	0	1	0.25	0	0	0	0	0
693	USA	1	0	34	1	0	1	0	0.5	1	0	1	1	0.75
694	USA	1	1	49	1	0	1	1	0.75	0	0	0	0	0
695	USA	1	1	52	1	0	1	0	0.5	1	1	1	1	1
696	USA	1	1	54	1	0	0	0	0.25	1	1	1	0	0.75
697	USA	1	1	30	1	0	1	1	0.75	0	0	0	0	0
698	USA	1	1	53	1	0	1	1	0.75	1	1	1	1	1
699	USA	1	0	47	1	0	1	0	0.5	0	0	0	0	0
700	USA	0	1	36	0	0	1	0	0.25	1	1	1	1	1
701	USA	0	1	52	1	1	1	0	0.75	1	1	0	1	0.75
702	USA	0	1	57	1	0	0	0	0.25	0	0	0	0	0
703	USA	0	0	46	1	1	1	1	1	1	1	1	0	0.75
704	USA	0	1	49	0	0	0	0	0	0	1	1	0	0.5
705	USA	1	1	47	1	1	1	1	1	0	0	0	0	0
706	USA	1	1	46		0	1	0	0.333333	0	0	1	0	0.25
707	USA	0	1	52	1	1	1	1	1	0	0	0	0	0
708	USA	0	1	59	1	0	0	1	0.5	0	0	0	0	0
709	USA	0	0	34	1	0	0	0	0.25	1	1	1	1	1
710	USA	1	1	44	1	0	1	1	0.75	1	0	1	1	0.75
711	USA	1	1	55	1	1	1	0	0.75	1	1	1	1	1
712	USA	0	1	57	1	0	1	1	0.75	0	1	1	0	0.5
713	USA	0	1	27	0	0	1	1	0.5	1	1	1	1	1
714	USA	0	1	37	1	0	1	0	0.5	1	1	1	1	1
715	USA	0	1	47	0	0	0	1	0.25	1	1	0	0	0.5
716	USA	0	0	41	0	0	0	0	0	0	0	0	0	0
717	USA	0	1	38	1	1	0	0	0.5	1	1	1	1	1
718	USA	0	1	54	0	0	0	0	0	1	1	0	0	0.5
719	USA	1	1	42	1	1	1	1	1	1	1	1	1	1
720	USA	0	1	30	0	0	0	0	0	1	0	0	0	0.25
721	USA	0	1	56	1	0	1	1	0.75	1	1	1	1	1
722	USA	1	1	47	1	0	1	0	0.5	1	1	1	1	1
723	USA	1	1	39	1	0	1	1	0.75	1	1	1	1	1
724	USA	0	1	34	1	1	1	1	1	1	1	1	1	1
725	USA	1	1	49	1	1	1	1	1	1	1	1	0	0.75
726	USA	1	1	32	0	0	0	0	0	1	1	1	1	1
727	USA	0	0	71	0	0	0	0	0	0	0	1	0	0.25
728	USA	1	1	45	1		1	0	0.666667	1	1	1	1	1
729	USA	0	1	39	0	0	0	0	0	0	0	0	0	0
730	USA	0	1	41	0	0	0	0	0	0	0	0	0	0
731	USA	0	1	64	1	0	1	1	0.75	1	0	0	0	0.25
732	USA	1	0	42	1	0	1	0	0.5	1	1	1	1	1
733	USA	0	1	51	1	0	1	0	0.5	0	0	0	0	0
734	USA	1	1	52	1	0	0		0.333333	1	1	1	1	1
735	USA	0	1	46	1	0	0	0	0.25	1	1	0	1	0.75
736	USA	1	1	34	1	0	1	0	0.5	0	0	1	0	0.25
737	USA	0	1	35	1	0	1	1	0.75	1	1	0	1	0.75
738	USA	0	1	33	1	0	1	1	0.75	0	0	0	0	0
739	USA	0	0	34	1	0	1	1	0.75	0	0	0	0	0
740	USA	0	1	34	1	0	0	0	0.25	0	0	0	0	0
741	USA	0	1	48	0	0	1	1	0.5	1	1	1	1	1
742	USA	1	1	54	1	0	1	0	0.5	1	0	0	0	0.25
743	USA	0	1	61	0	0	1	1	0.5	1	0	1	0	0.5
744	USA	1	0	39	1	1	1	1	1	0	0	0	0	0
745	USA	1	1	29	1	0	1	0	0.5	1	0	0	1	0.5
746	USA	1	1	33	1	1	1	1	1	0	0	0	0	0
747	USA	1	0	25	1	0	0	1	0.5	0	0	0	0	0
748	USA	1	1	43	1	0	1	0	0.5	1	1	0	1	0.75
749	USA	0	0	25	0	0	0	0	0	1	1	1	1	1
750	USA	0	0	35	0	0	0	0	0	0	0	0	0	0
751	USA	1	0	35	1	0	0	1	0.5	0	0	0	0	0
752	USA	1	1	30	0	0	0	1	0.25	0	0	0	0	0
753	USA	1	1	40	1	0	0	0	0.25	1	1	0	1	0.75
754	USA	1	0	44	1	0	1	1	0.75	0	0	0	0	0
755	USA	1	1	40	1	1	1	1	1	0	0	0	0	0
756	USA	0	0	34	0	0	0	1	0.25	1	1	1	1	1
757	USA	1	1	43	1	0	1	0	0.5	0	1	0	0	0.25
758	USA	1	1	51	1	0	1	0	0.5	1	0	0	0	0.25
759	USA	0	1	28	0	0	0	0	0	1	0	1	1	0.75
760	USA	0	1	40	0	0	0	0	0	1	1	1	1	1
761	USA	0	1	49	1	1	1	1	1	0	0	0	0	0
762	USA	1	1	30	1	0	1	1	0.75	0	0	0	0	0
763	USA	1	1	62	1	0	1	0	0.5	1	1	1	1	1
764	USA	0	1	63	1	0	1	0	0.5	1	0	1	0	0.5
765	USA	1	0	31	1	1	1	0	0.75	1	1	1	1	1
766	USA	0	1	56	1	1	1	0	0.75	1	0	1	1	0.75
767	USA	0	0	25	1	0	1	1	0.75	1	1	1	1	1
768	USA	1	1	45	0	0	0	0	0	0	0	0	0	0
769	USA	1	1	29	1	1	0	0	0.5	1	1	0	0	0.5
770	USA	0	1	48	1	1	1	1	1	1	1	1	1	1
771	USA	0	0	23	1	1	1	1	1	1	0	1	0	0.5
772	USA	1	1	58	1	1	1	1	1	0	0	0	0	0
773	USA	0	1	30	1	0	0	1	0.5	1	1	1	1	1
774	USA	0	1	36	1	0	0	0	0.25	1	1	1	1	1
775	USA	1	0	41	0	0	1	0	0.25	0	0	0	0	0
776	USA	0	1	35	1	1	1	1	1	0	0	0	0	0
777	USA	0	1	55	0	0	0	1	0.25	0	1	0	0	0.25
778	USA	0	1	33	0	0	0	1	0.25	0	0	0	0	0
779	USA	0	1	40	1	0	0	1	0.5	1	1	1	1	1
780	USA	0	1	51	1	0	1	1	0.75	1	0	1	0	0.5
781	USA	0	1	57	0	0	1	0	0.25	1	1	1	1	1
782	USA	1	0	23	1	0	1	0	0.5	0	0	0	0	0
783	USA	0	0	52	1	0	0	1	0.5	1	1	1	1	1
784	USA	0	1	55	1	0	1	1	0.75	1	1	1	1	1
785	USA	0	1	51	0	0	0	0	0	0	1	1	1	0.75
786	USA	0	1	38	1	0	0	1	0.5	1	1	0	1	0.75
787	USA	0	1	53	0	0	0	0	0	0	0	0	0	0
788	USA	1	1	51	1	0	1	0	0.5	1	1	1	1	1
789	USA	1	1	37	0	0	1	0	0.25	1	1	1	0	0.75
790	USA	1	0	55	1	1	1	1	1	0	0	0	0	0
791	USA	1	1	40	0	0	0	0	0	0	0	0	0	0
792	USA	0	1	26	0	0	0	1	0.25	0	0	0	0	0
793	USA	1	1	38	1	1	1	1	1	0	1	0	0	0.25
794	USA	1	1	21	0	0	0	0	0	1	0	1	1	0.75
795	USA	1	1	31	0	0	0	0	0	0	1	1	1	0.75
796	USA	0	1	52	0	0	0	1	0.25	1	1	1	1	1
797	USA	1	1	28	0	0	0	0	0	1	1	1	1	1
798	USA	0	0	23	1	1	1	1	1	0	0	0	0	0
799	USA	0	1	31	1	0	0	0	0.25	1	1	1	1	1
800	USA	0	0	24	1	1	1	1	1	0	0	0	0	0
801	USA	0	1	59	1	0	1	1	0.75	1	1	1	1	1
802	USA	1	0	70	0	0	0		0	1	1	1	1	1
803	USA	1	1	27	1	1	1	1	1	1	1	1	1	1
804	USA	1	1	45	0	0	0	0	0	1	0	1	0	0.5
805	USA	1	1	56	0	0	0	0	0	0	0	0	0	0
806	USA	1	0	29	1	1	1	1	1	0	0	0	0	0
807	USA	0	0	33	0	0	0	0	0	0	0	0	0	0
808	USA	1	1	40	1	0	0	0	0.25	1	0	1	1	0.75
809	USA	1	1	52	1	0	1	0	0.5	1	1	1	1	1
810	USA	1	0	23	1	1	1	1	1	1	1	0	0	0.5
811	USA	1	0	30	1	1	1	1	1	1	1	0	1	0.75
812	USA	0	1	55	1	1	1	1	1	1	1	1	0	0.75
813	USA	1	1	37	1	0	0	0	0.25	0	0	0	0	0
814	USA	1	0	43	1	0	1	0	0.5	1	1	1	1	1
815	USA	1	0	42	1	1	1	1	1	0	0	0	0	0
816	USA	1	1	34	1	0	1	1	0.75	1	1	1	0	0.75
817	USA	0	0	34	0	0	0	1	0.25	1	1	1	1	1
818	USA	1	0	30	1	0	0	0	0.25	1	0	0	0	0.25
819	USA	0	1	50	1	0	1	0	0.5	1	1	1	1	1
820	USA	1	1	54	0	0	0	0	0	1	1	1	1	1
821	USA	0	0	35	0	0	0	0	0	1	1	1	1	1
822	USA	1	1	42	1	0	1	1	0.75	1	1	1	1	1
823	USA	1	0	63	1	0	1	1	0.75	1	0	1	0	0.5
824	USA	0	1	51	1	0	0	0	0.25	1	0	0	1	0.5
825	USA	0	1	38	1	0	1	1	0.75	1	1	1	1	1
826	USA	0	0	29	1	0	1	0	0.5	0	0	0	0	0
827	USA	1	1	50	1	0	1	0	0.5	0	1	0	0	0.25
828	USA	1	1	62	0	0	0	0	0	1	1	1	1	1
829	USA	1	1	38	0	0	0	1	0.25	0	0	0	0	0
830	USA	0	0	34	1	1	1	1	1	0	0	0	1	0.25
831	USA	1	1	29	1	0	1	0	0.5	1	1	1	1	1
832	USA	1	1	54	1	0	1	0	0.5	1	1	1	1	1
833	USA	1	0	47	1	1	1	1	1	0	0	0	0	0
834	USA	1	1	67	1		1	1	1	1	1	1	1	1
835	USA	1	0	25	1	1	1	1	1	0	0	0	0	0
836	USA	0	1	53	0	0	0	0	0	1	1	1	1	1
837	USA	1	0	31		1	1	0	0.666667	0	0	0	0	0
838	USA	1	1	52	1	0	1	1	0.75	0	1	0	0	0.25
839	USA	0	1	43	0	0	0	0	0	0	0	1	0	0.25
840	USA	0	1	52	0	0	0	0	0	1	1	1	1	1
841	USA	0	1	46	1	0	0	1	0.5	0	1	0	0	0.25
842	USA	1	0	64	0	0	0	0	0	1	0	0	0	0.25
843	USA	1	1	45	0	0	0	0	0	1	0	1	1	0.75
844	USA	1	1	42	0	0	0	0	0	1	1	1	1	1
845	USA	0	1	30	0	0	1	1	0.5	0	0	0	0	0
846	USA	1	1	47	0	0	1	0	0.25	1	0	1	1	0.75
847	USA	0	1	48	1	1	1	1	1	1	1	1	1	1
848	USA	0	1	54	1	0	0	1	0.5	0	1	1	0	0.5
849	USA	0	0	23	1	0	0	1	0.5	1	0	1	1	0.75
850	USA	0	0	27	0	0	0	0	0	1	1	1	1	1
851	USA	1	1	37	0	0	0	0	0	1	1	0	0	0.5
852	USA	0	1	53	1	0	0	1	0.5	0	0	0	0	0
853	USA	1	0	37	1	0	1	0	0.5	1	0	1	0	0.5
854	USA	1	1	59	1	0	1	0	0.5	0	1	1	1	0.75
855	USA	1	0	49	1	1	1	1	1	1	0	1	1	0.75
856	USA	0	1	68	0	0	0	0	0	1	1	1	1	1
857	USA	0	0	33	1	0	1	1	0.75	1	1	1	1	1
858	USA	0	0	39	1	0	1	1	0.75	1	0	1	0	0.5
859	USA	0	1	29	1	0	1	1	0.75	1	1	1	1	1
860	USA	1	0	52	0		0	1	0.333333	0	0	0	0	0
861	USA	1	1	68	0	0	0	0	0	1	0	1	0	0.5
862	USA	1	1	48	1	0	1	0	0.5	1	1	1	1	1
863	USA	0	1	46	1	0	1	0	0.5	0	0	0	0	0
864	USA	0	0	26	1	0	1	1	0.75	0	0	1	1	0.5
865	USA	1	0	48	0	0	0	0	0	1	1	1	1	1
866	USA	1	0	53	1	1	1	1	1	0	0	0	0	0
867	USA	1	0	31	0	0	0	0	0	0	0	0	0	0
868	USA	1	1	38	0	0	0	0	0	0	0	0	0	0
869	USA	1	0	33	1	0	1	0	0.5	1	1	0	1	0.75
870	USA	1	0	28	1	0	0	1	0.5	1	0	1	1	0.75
871	USA	1	0	30	1	1	1	1	1	1	1	1	1	1
872	USA	1	0	34	1	0	1	1	0.75	1	0	1	1	0.75
873	USA	0	0	51	1	0	1	1	0.75	1	1	1	1	1
874	USA	1	0	30	1	1	1	1	1	0	0	0	0	0
875	USA	0	0	37	1	0	0	0	0.25	1	1	1	0	0.75
876	USA	1	1	48	0	0	0	0	0	1	0	1	0	0.5
877	USA	0	0	27	1		1	1	1	0	0	0	0	0
878	USA	0	1	29	1	1	1	1	1	1	1	0	1	0.75
879	USA	1	0	22	0	0	0	0	0	0	0	0	0	0
880	USA	0	1	42	1	0	0	0	0.25	1	1	1	1	1
881	USA	1	1	33	0	0	0	0	0	0	0	0	0	0
882	USA	0	1	63	1	0	0	0	0.25	1	1	1	0	0.75
883	USA	0	1	49	1	0	1	0	0.5	0	0	0	0	0
884	USA	0	1	54	0	0	0	0	0	0	0	0	0	0
885	USA	0	1	40	0	0	0	0	0	1	1	1	1	1
886	USA	0	1	50	1	0	0	1	0.5	0	1	0	0	0.25
887	USA	1	1	66	1	1	1	0	0.75	0	1	0	1	0.5
888	USA	0	0	38	1	0	1	0	0.5	1	0	1	1	0.75
889	USA	0	1	51	1	0	1	0	0.5	1	0	1	1	0.75
890	USA	1	1	38	1	0	1	0	0.5	1	1	1	1	1
891	USA	1	1	66	1	1	1	1	1	1	1	1	1	1
892	USA	0	1	63	1	0	0	0	0.25	0	0	0	0	0
893	USA	0	1	52	1	0	1	0	0.5	1	1	1	1	1
894	USA	0	1	53	0	0	0	0	0	1	1	1	1	1
895	USA	0	1	56	0	0	1	1	0.5	1	1	1	1	1
896	USA	0	0	23	0	0	1	0	0.25	0	0	0	0	0
897	USA	0	0	52	1	0	1	1	0.75	0	0	0	0	0
898	USA	1	0	41						0	0	0	0	0
899	USA	1	0	51	1	0	1	1	0.75	1	0	0	0	0.25
900	USA	0	1	27	0	0	0	0	0	1	1	1	1	1
901	USA	1	1	31	1	0	0	0	0.25	1	0	1	1	0.75
902	USA	1	0	46	0	0	0	0	0	0	0	0	0	0
903	USA	1	0	62		0	0	0	0	1	1	1	1	1
904	USA	0	1	39	1	0	0	0	0.25	1	1	1	1	1
905	USA	0	0	51	1	1	1	1	1	1	1	1	1	1
906	USA	0	0	32	1	0	1	0	0.5	1	1	1	1	1
907	USA	0	0	26	1	1	0	0	0.5	1	1	1	1	1
908	USA	1	0	28	1	1	1	1	1	1		0	0	0.333333
909	USA	0	1	53	0	0	0	0	0	1	0	1	0	0.5
910	USA	0	0	63	0	0	0	0	0	0	0	0	0	0
911	USA	0	1	41	1	0	0	0	0.25	1	0	0	1	0.5
912	USA	1	1	61	0	0	0	0	0	0	0	1	1	0.5
913	USA	1	1	31	1	1	1	1	1	1	1	0	1	0.75
914	USA	0	0	23	1	0	1	0	0.5	1	1	0	1	0.75
915	USA	0	0	21	1	0	1	1	0.75	0	0	0	0	0
916	USA	1	0	24	0	0	0	0	0	0	0	0	0	0
917	USA	0	1	56	1	0	1	1	0.75	1	1	1	1	1
918	USA	1	0	47	1	0	1	1	0.75	0	0	0	0	0
919	USA	0	0	55	1	0	0	0	0.25	0	0	0	0	0
920	USA	0	1	34	0	0	0	0	0	0	0	1	1	0.5
921	USA	1	1	58	1	0	1	0	0.5	1	0	0	0	0.25
922	USA	1	0	47	1	0	1	0	0.5	1	1	1	1	1
923	USA	0	1	53	1	1	1	1	1	1	1	0	1	0.75
924	USA	0	0	42	1	0	1	0	0.5	1	1	1	1	1
925	USA	1	1	50	0	0	0	0	0	0	0	0	0	0
926	USA	1	1	47	0	0	0	0	0		1	1	1	1
927	USA	0	0	48	0	1	0	1	0.5	0	0	0	0	0
928	USA	0	0	46	0	0	1	1	0.5	0	0	0	0	0
929	USA	0	1	47	1	0	1	1	0.75	1	1	0	1	0.75
930	USA	1	0	33	1	1	1	0	0.75	0	0	0	0	0
931	USA	1	0	22	0	1	0	0	0.25	0	0	0	0	0
932	USA	1	0	34	1	1	1	1	1	1	1	1	1	1
933	USA	0	1	63	0	0	0	1	0.25	1	0	0	0	0.25
934	USA	0	1	63	0	0	1	0	0.25	0	0	0	0	0
935	USA	0	1	55	0	0	0	1	0.25	1	1	1	1	1
936	USA	1	1	39	1	0	1	0	0.5	0	0	0	0	0
937	USA	0	0	39	1	0	1	1	0.75	1	1	0	1	0.75
938	USA	0	1	48	1	0	1	0	0.5	1	0	1	1	0.75
939	USA	0	0	27	1	1	0	1	0.75	0	0	0	0	0
940	USA	1	0	49	1	0	1	0	0.5	0	0	0	0	0
941	USA	0	1	39	0	0	0	0	0	1	1	0	0	0.5
942	USA	1	0	42	1	1	1	1	1	1	1	1	1	1
943	USA	0	0	22	0	0	0	1	0.25	0	0	0	0	0
944	USA	1	0	30	1	0	1	0	0.5	1	0	0	0	0.25
945	USA	1	0	34	1	0	1	0	0.5	1	0	1	1	0.75
946	USA	0	1	68	1	0	1	1	0.75	1	1	1	1	1
947	USA	0	0	59	1	0	1	1	0.75	0	0	0	0	0
948	USA	1	0	36	0	0	0	0	0	1	1	0	0	0.5
949	USA	0	0	20	0	0	0	0	0	0	0	0	0	0
950	USA	0	0	26	0	0	0	0	0	1	1	1	1	1
951	USA	0	1	59	0	0	0	0	0	1	1	0	1	0.75
952	USA	1	0	22	1	0	0	0	0.25	1	1	1	1	1
953	USA	1	0	27	1	0	1	0	0.5	1	0	0	1	0.5
954	USA	0	1	38	1	1	1	1	1	1	1	1	1	1
955	USA	0	0	37	1	0	1	1	0.75	1	1	1	1	1
956	USA	1	0	60	0	1	0	0	0.25	1	1	1	1	1
957	USA	1	0	31	0	0	0	0	0	0	0	0	0	0
958	USA	1	0	42	1			0	0.5	1	0	1	0	0.5
959	USA	0	0	31	1	1	1	1	1	0	0	0	0	0
960	USA	1	1	24	1	0	0	1	0.5	0	1	0	0	0.25
961	USA	1	0	26	1	0	1	1	0.75	0	1	0	0	0.25
962	USA	1	0	26	1	0	1	0	0.5	0	0	0	0	0
963	USA	1	1	56	1	1	0	1	0.75	1	1	1	1	1
964	USA	0	1	53	0	0	0	1	0.25	1	1	1	1	1
965	USA	1	1	42	1	0	0	0	0.25	1	0	1	1	0.75
966	USA	0	1	65	1	0	0	1	0.5	1	0	1	0	0.5
967	USA	1	0	28	0	0	0	0	0	1	1	1	1	1
968	USA	1	1	50	1	1	0	1	0.75	1	0	0	0	0.25
969	USA	0	1	72	0	1	0	0	0.25	1	1	1	1	1
970	USA	1	1	64	1	0	1	1	0.75	1	1	1	1	1
971	USA	1	0	30	1	0	1	1	0.75	0	1	1	0	0.5
972	USA	1	1	24	0	0	0	0	0	1	1	1	1	1
973	USA	0	0	35	1	0	1	0	0.5	1	1	1	1	1
974	USA	1	1	42	0	0	0	0	0	0		0	0	0
975	USA	0	0	31	0	0	0	0	0	0	0	1	0	0.25
976	USA	1	1	24	1	0	1	0	0.5	1	1	0	1	0.75
977	USA	0	1	39	1	0	0	1	0.5	1	0	1	1	0.75
978	USA	1	0	37	0	0	0	1	0.25	1	1	1	1	1
979	USA	1	1	48	1	0	0	0	0.25	1	1	1	1	1
980	USA	1	0	34	1	1	1	1	1	0	0	0	0	0
981	USA	0	1	48	1	0	1	1	0.75	1	1	1	1	1
982	USA	0	1	43	0	0	1	1	0.5	1	0	0	1	0.5
983	USA	0	0	53	1	1	1	1	1	0	0	0	0	0
984	USA	1	0	30	1	1	1	1	1	0	0	0	0	0
985	USA	1	0	28	1	0	1	1	0.75	1	1	1	1	1
986	USA	0	0	43	0	0	0	1	0.25	1	1	1	1	1
987	USA	0	1	43	1	0	0	0	0.25	1	0	0	0	0.25
988	USA	1	1	37	0	1	0	0	0.25	1	1	0	1	0.75
989	USA	1	1	22	1	0	1	1	0.75	1	0	0	0	0.25
990	USA	0	0	26	1	1	1	0	0.75	1	1	1	1	1
991	USA	1	0	55	1	1	0	1	0.75	1	0	1	1	0.75
992	USA	1	1	44	1	0	1	0	0.5	1	1	0	1	0.75
993	USA	0	1	36	1	0	1	1	0.75	0	0	0	0	0
994	USA	0	0	38	1	1	1	1	1	1	1	1	1	1
995	USA	0	0	27	1	0	1	1	0.75	1	1	1	1	1
996	USA	1	0	43	0	0	0	0	0	0	0	0	0	0
997	USA	1	1	43	1	0	1	1	0.75	0	1	0	1	0.5
998	USA	0	0	26	0	0	0	1	0.25	1	1	0	1	0.75
999	USA	1	0	22	1	0	1	1	0.75	0	0	1	0	0.25
1000	USA	0	0	30	1	0	0	1	0.5	1	1	0	0	0.5
1001	USA	1	0	43	1	1	0	0	0.5	1	1	0	1	0.75
1002	USA	1	1	34	0	1	1	1	0.75	1	1	1	1	1
1003	USA	1	1	25	1	0	1	1	0.75	0	0	0	0	0
1004	USA	1	0	42	1	1	1	1	1	0	0	0	0	0
1005	USA	0	0	26	1	0	1	1	0.75	0	1	1	0	0.5
1006	USA	0	1	23	0	1	1	1	0.75	1	0	1	1	0.75
1007	USA	1	1	56	0	0	1	0	0.25	0	0	0	1	0.25
1008	USA	1	1	30	1	0	0	0	0.25	1	0	0	0	0.25
1009	USA	0	0	27	1	0	1	1	0.75	1	1	1	1	1
1010	USA	0	0	52	1	1	1	1	1	0	0	0	0	0
1011	USA	0	0	31	0	0	0	1	0.25	1	1	0	0	0.5
1012	USA	1	0	32	1			1	1	0	0	1	0	0.25
1013	USA	1	0	43	1		0	0	0.333333	1	1	1	1	1
1014	USA	0	0	41	1	1	1	1	1	1	0	0	0	0.25
1015	USA	1	1	32	1	0	1	0	0.5	1	1	1	1	1
1016	USA	1	1	34	1	0	1	0	0.5	0	0	0	1	0.25
1017	USA	0	0	41	0	0		0	0	0	0	0	1	0.25
1018	USA	0	0	22	1	1	1	0	0.75	1	1	1	1	1
1019	USA	0	1	38	1	1	1	1	1	1	1	1	1	1
1020	USA	0	0	49	1	0	1	1	0.75	0	0	0	0	0
1021	USA	1	0	22	0	0	0	0	0	1	1	1	1	1
1022	USA	0	0	54	0	0	0	0	0	1	0	0	0	0.25
1023	USA	0	1	32	1	1	1	1	1	1	1	1	1	1
1024	USA	0	1	50	0	0	0	0	0	0	0	0	0	0
1025	USA	1	0	52	1	0	1	1	0.75	0	0	0	0	0
1026	USA	1	1	67	1	0	0	0	0.25	0	0	0	0	0
1027	USA	1	0	28	0		0		0	0	0	0	0	0
1028	USA	1	1	52	0	0	0	0	0	1	1	1	1	1
1029	USA	0	0	42	1	0	1	1	0.75	1	1	0	1	0.75
1030	USA	0	0	50	1	1	1	1	1	0	0	0	0	0
1031	USA	0	1	45	0	0	0	0	0	1	0	0	1	0.5
1032	USA	0	0	69	1	0	1	1	0.75	0	0	0	0	0
1033	USA	0	0	69	1	0	1	0	0.5	1	1	1	1	1
1034	USA	1	0	41	1	1	1	1	1	0	0	0	1	0.25
1035	USA	1	1	69	1	1	1	0	0.75	0	0	0	0	0
1036	USA	0	1	44	0	0	0	0	0	1	1	1	1	1
1037	USA	0	1	45	0	0	0	1	0.25	1	1	0	1	0.75
1038	USA	0	1	49	0	0	0	0	0	1	1	1	1	1
1039	USA	0	1	70	1	0	1	1	0.75	0	0	1	0	0.25
1040	USA	1	1	74	1	0	0	1	0.5	1	0	1	1	0.75
1041	USA	0	1	56	1	0	1	0	0.5	1	1	1	1	1
1042	USA	1	1	60		0	0	1	0.333333	0	0	1	1	0.5
1043	USA	1	0	42	1	1		1	1	0	0	0	0	0
1044	USA	1	1	50	1	0	1	1	0.75	0	0	0	0	0
1045	USA	1	0	62	1	0	1	0	0.5	0	0	0	0	0
1046	USA	0	1	64	0	0	0	1	0.25	1	1	1	1	1
1047	USA	0	0	58	1	0	1	0	0.5	1	1	1	1	1
1048	USA	0	1	55	0	0	0	1	0.25	1	1	1	1	1
1049	USA	0	1	60	1	1	1	1	1	0	0	0	0	0
1050	USA	1	0	45	1	0	0	0	0.25	1	1	1	0	0.75
1051	USA	1	0	59	0	0	0	0	0	1	0	1	0	0.5
1052	USA	0	1	57	1	1	1	1	1	1	1	1	1	1
1053	USA	1	1	55	0	1		0	0.333333	0	0	0	0	0
1054	USA	1	1	63	1	0	1	0	0.5	0	0	1	0	0.25
1055	USA	0	0	28	0	1	0	1	0.5	0	1	0	0	0.25
1056	USA	0	1	69	1	0	0	1	0.5	0	0	0	0	0
1057	USA	1	0	66	1	1	1	1	1	0	0	0	0	0
1058	USA	0	1	65	1	0	1	0	0.5	0	0	0	0	0
1059	USA	0	0	48	1	0	1	0	0.5	1	1	0	1	0.75
1060	USA	0	1	66	1	1	1	1	1	0	0	0	0	0
1061	USA	1	0	61	1	1	1	1	1	1	1	1	1	1
1062	USA	0	0	31	0	0	0	1	0.25	0	0	0	0	0
1063	USA	1	0	52	0	0	1	0	0.25		0	1	0	0.333333
1064	USA	1	1	48	1	1	1	1	1	0	0	0	0	0
1065	USA	0	0	55	1	0	1	0	0.5	0	0	0	0	0
1066	USA	0	0	61	1	1	1	1	1	0	0	0	0	0
1067	USA	0	0	44	1	0	1	0	0.5	0	0	0	0	0
1068	USA	1	0	59	1	0	0	0	0.25	1	0	0	1	0.5
1069	USA	0	1	36	1	0	0	0	0.25	0	0	1	1	0.5
1070	USA	0	0	64	1	0	1	0	0.5	1	0	0	1	0.5
1071	USA	0	1	70	1	1	1	1	1	1	1	1	1	1
1072	USA	0	1	39	1	0	0	1	0.5	1	1	1	1	1
1073	USA	1	1	33		0	1		0.5	1	0	0	0	0.25
1074	USA	0	0	36	0	0	0	1	0.25	1	1	1	1	1
1075	USA	0	1	44	1	1	1	1	1	0	0	0	0	0
1076	USA	1	1	34	1	0	1	0	0.5	0	0	0	0	0
1077	USA	1	1	61	0	0	0	0	0	1	1	1	1	1
1078	USA	0	0	35	1	1	1	1	1	0	0	0	0	0
1079	USA	1	0	44	1	1	1	1	1	1	1	0	0	0.5
1080	USA	1	0	42	1	1	1	1	1	1	0	0	0	0.25
1081	USA	0	1	33	1	0	1	1	0.75	1	1	0	1	0.75
1082	USA	0	1	57	0	1	0	0	0.25	1	0	1	0	0.5
1083	USA	1	0	69	0	0	0	1	0.25	1	1	1	0	0.75
1084	USA	1	0	67	1	1	1	1	1	1	1	1	1	1
1085	USA	1	0	35	1	1	1	1	1	0	0	0	0	0
1086	USA	1	0	49	1	0	0	0	0.25	1	1	0	1	0.75
1087	USA	0	0	62	1	0	1	0	0.5	0	0	0	0	0
1088	USA	1	1	38	1	1	1	1	1	1	1	0	1	0.75
1089	USA	0	1	40	0	0	0	0	0	1	1	1	0	0.75
1090	USA	1	1	51	1	1	1		1	0	1	0	0	0.25
1091	USA	1	0	59	1	0	1	0	0.5	1	0	0	0	0.25
1092	USA	1	1	47	1	1	0	1	0.75	1	0	1	0	0.5
1093	USA	0	0	60	0	0	0	0	0	0	1	0	0	0.25
1094	USA	1	1	43	0	0	0	0	0	1	1	1	1	1
1095	USA	1	0	42	1	1	1	1	1	1	1	0	1	0.75
1096	USA	1	0	43	1	0	0	1	0.5	0	0	0	0	0
1097	USA	0	1	58	1	0	1	1	0.75	1	0	0	1	0.5
1098	USA	0	1	68	1	1	1	0	0.75	0	0	0	0	0
1099	USA	1	0	51	1	1	1	0	0.75	0	0	0	0	0
1100	USA	0	0	53	1	0	1	1	0.75	1	1	1	1	1
1101	USA	0	1	37	1	0	0	0	0.25	1	1	1	1	1
1102	USA	1	1	36	0	1	1	1	0.75		0	1	0	0.333333

## Sheet: Variable_explanation_TP
id	id number for each subject	integer
country	Place of experiment	SWE=Sweden	USA=USA	AUT=Austria
timepressure	which treatment the subject had	1=time pressure	0=time delay
female	gender of the participant	1=female	0=male
age	age of participant	age in integer
switch		1=utilitarian decision	0=deontological decision
footbridge		1=utilitarian decision	0=deontological decision
deadlygas		1=utilitarian decision	0=deontological decision
lifeboat		1=utilitarian decision	0=deontological decision
MoralUtilrate	rate of moral dilemmas answered in a utilitarian way	number between 0 and 1
savethechildren		1=Altruistic decision	0=selfish decision
wwf		1=Altruistic decision	0=selfish decision
doctorswoborders		1=Altruistic decision	0=selfish decision
unicef		1=Altruistic decision	0=selfish decision
DictatorAltrurate	rate of dictator games answered in an altruistic way	number between 0 and 1

## Sheet: EgoDepletiondata
id	experiment	treatment	female	age	switch	footbridge	deadlygas	lifeboat1	lifeboat2	moralutilrate	savethechildren	wwf	doctorswoborders	unicef	dictatoraltrurate	video_energy	rememberNUM_moral_correct	rememberNUM_dictator_correct	rememberNUM_bothCorrect	rememberNUM_energy
1	1	N	0	21	0	1	0	0		0.75	0	0	0	0	0	4
2	1	N	1	21	1	0	0	1		0.5	1	0	1	1	0.75	4
3	1	N	1	25	0	0	0	0		1	1	1	1	1	1	3
4	1	N	0	22	0	1	0	1		0.5	1	0	0	1	0.5	2
5	1	N	0	24	1	0	0	0		0.75	0	0	0	0	0	3
6	1	N	0	25	0	0	0	0		1	1	1	1	1	1	1
7	1	N	1	23	1	1	1	1		0	0	0	0	0	0	5
8	1	N	0	20	0	1	0	1		0.5	0	0	0	0	0	4
9	1	N	1	24	0	1	0	1		0.5	0	0	1	0	0.25	4
10	1	N	1	29	0	1	0	0		0.75	0	0	0	0	0	1
11	1	N	1	21	1	1	0	0		0.5	0	0	0	0	0	3
12	1	D	1	26	1	1	1	0		0.25	1	1	1	1	1	4
13	1	D	1	23	1	1	0	0		0.5	0	0	0	0	0	3
14	1	D	0	23	0	1	0	0		0.75	0	0	0	0	0	4
15	1	D	0	24	1	1	0	0		0.5	0	0	0	0	0	3
16	1	D	1	27	0	1	0	1		0.5	0	1	0	0	0.25	4
17	1	D	0	23	0	1	0	0		0.75	0	0	0	0	0	3
18	1	N	0	20	0	1	0	0		0.75	0	0	1	0	0.25	2
19	1	N	1	20	1	1	0	0		0.5	1	0	1	1	0.75	2
20	1	N	1	23	1	1	1	1		0	0	1	1	1	0.75	3
21	1	N	0	24	1	1	0	0		0.5	1	1	1	1	1	4
22	1	N	0	27	0	1	1	0		0.5	1	1	1	0	0.75	2
23	1	N	1	22	0	1	0	1		0.5	1	1	1	1	1	5
24	1	N	1	22	0	1	0	1		0.5	1	1	1	1	1	3
25	1	N	1	24	0	1	0	0		0.75	0	0	0	0	0	2
26	1	N	0	26	0	1	0	0		0.75	0	0	0	0	0	1
27	1	N	0	25	1	1	0	0		0.5	1	1	0	1	0.75	4
28	1	D	0	25	0	1	0	1		0.5	1	1	1	1	1	2
29	1	D	1	20	0	1	0	0		0.75	0	0	0	0	0	3
30	1	D	0	23	0	1	0	0		0.75	0	0	0	0	0	4
31	1	D	0	25	0	1	1	0		0.5	1	1	1	1	1	4
32	1	D	1	22	1	1	1	0		0.25	1	0	1	1	0.75	4
33	1	D	1	21	1	1	0	1		0.25	1	1	1	1	1	3
34	1	D	0	25	1	1	0	0		0.5	0	0	0	0	0	4
35	1	D	1	22	1	1	0	0		0.5	0	0	0	0	0	1
36	1	N	1	25	1	1	1	1		0	1	1	1	1	1	3
37	1	N	1	23	1	1	1	1		0	1	1	1	1	1	2
38	1	N	1	22	1	1	0	0		0.5	1	1	1	1	1	4
39	1	N	1	23	0	1	0	1		0.5	1	1	1	1	1	2
40	1	N	1	25	0	1	0	1		0.5	1	1	1	1	1	1
41	1	N	0	27	1	1	1	1		0	1	1	1	1	1	2
42	1	D	0	25	0	0	0	0		1	1	1	1	1	1	2
43	1	D	0	23	0	1	1	1		0.25	1	0	1	1	0.75	4
44	1	D	0	24	1	1	1	1		0	0	0	0	0	0	1
45	1	D	0	25	1	1	1	0		0.25	0	0	0	0	0	3
46	1	D	1	26	0	1	0	0		0.75	1	1	1	1	1	5
47	1	D	0	31	0	1	0	0		0.75	1	0	1	1	0.75	3
48	1	N	0	21	1	1	1	0		0.25	0	0	0	0	0	4
49	1	N	1	21	1	1	0	0		0.5	1	1	1	1	1	3
50	1	N	0	24	0	1	0	0		0.75	1	1	1	1	1	3
51	1	N	1	22	0	1	0	0		0.75	1	1	0	0	0.5	2
52	1	N	0	25	0	1	0	0		0.75	1	1	1	1	1	4
53	1	N	0	22	1	1	1	0		0.25	0	0	1	0	0.25	3
54	1	N	0	24	0	1	0	0		0.75	0	1	0	1	0.5	3
55	1	N	0	25	1	0	0	0		0.75	1	1	1	1	1	1
56	1	N	0	35	0	0	0	0		1	0	1	1	0	0.5	3
57	1	D	0	22	1	1	0	0		0.5	1	0	1	0	0.5	4
58	1	D	1	21	0	0	0	0		1	1	1	1	1	1	3
59	1	D	1	19	0	1	0	0		0.75	1	1	1	1	1	4
60	1	D	1	25	1	1	0	1		0.25	0	1	1	1	0.75	3
61	1	D	1	22	1	1	0	1		0.25	1	1	1	1	1	1
62	1	D	0	24	0	1	0	1		0.5	0	0	0	0	0	3
63	1	D	1	21	0	1	0	0		0.75	1	1	1	1	1	2
64	1	N	0	25	0	1	0	0		0.75	1	1	1	1	1	4
65	1	N	1	25	0	1	0	0		0.75	1	1	1	1	1	3
66	1	N	0	25	1	1	0	0		0.5	1	1	1	1	1	2
67	1	N	1	21	0	0	1	1		0.5	1	1	1	1	1	4
68	1	N	1	21	1	1	0	1		0.25	1	1	1	1	1	2
69	1	N	0	24	0	1	0	1		0.5	1	1	1	0	0.75	4
70	1	D	0	23	1	1	1	0		0.25	0	0	0	0	0	1
71	1	D	0	22	1	1	1	0		0.25	0	1	0	0	0.25	3
72	1	D	1	22	1	1	1	1		0	1	1	1	1	1	2
73	1	N	1	24	0	1	0	0		0.75	1	1	1	1	1	3
74	1	N	1	23	0	1	0	0		0.75	1	1	1	1	1	4
75	1	N	1	20	0	1	0	0		0.75	1	1	1	1	1	3
76	1	N	1	22	1	1	0	1		0.25	1	1	1	1	1	4
77	1	N	0	23	1	1	1	0		0.25	0	0	0	0	0	4
78	1	N	0	23	1	1	1	1		0	0	0	0	0	0	4
79	1	N	1	25	1	1	0	0		0.5	1	1	1	1	1	4
80	1	N	0	22	0	1	0	0		0.75	0	0	0	0	0	3
81	1	N	1	25	0	1	0	0		0.75	0	0	1	1	0.5	3
82	1	D	0	25	0	1	0	1		0.5	1	1	1	1	1	4
83	1	D	1	20	0	1	0	0		0.75	1	1	1	1	1	4
84	1	D	0	21	1	1	0	0		0.5	0	0	1	0	0.25	4
85	1	D	1	22	1	1	0	0		0.5	1	1	1	1	1	4
86	1	D	1	23	1	1	0	0		0.5	1	1	1	1	1	4
87	1	N	1	22	0	1	0	0		0.75	0	0	0	0	0	2
88	1	N	1	23	1	1	1	0		0.25	1	1	1	1	1	2
89	1	N	1	21	0	1	0	0		0.75	1	1	1	1	1	2
90	1	N	1	23	1	1	0	0		0.5	0	0	0	0	0	2
91	1	N	1	21	0	1	0	1		0.5	1	1	1	1	1	3
92	1	N	0	25	1	1	0	0		0.5	1	1	1	1	1	2
93	1	N	1	28	0	1	0	0		0.75	1	1	1	1	1	2
94	1	N	0	21	0	1	0	1		0.5	0	1	1	1	0.75	2
95	1	N	0	25	0	1	0	0		0.75	0	0	0	0	0	2
96	1	N	1	23	0	1	0	0		0.75	0	0	0	0	0	4
97	1	N	0	26	0	1	0	0		0.75	1	1	1	1	1	1
98	1	N	1	26	0	1	0	0		0.75	1	1	1	1	1	1
99	1	D	0	21	0	1	0	0		0.75	1	1	1	1	1	4
100	1	D	1	23	0	1	0	0		0.75	1	1	1	1	1	4
101	1	D	1	26	0	1	0	0		0.75	0	0	1	1	0.5	2
102	1	D	0	21	0	1	0	0		0.75	0	0	0	0	0	4
103	1	D	1	19	0	1	0	0		0.75	1	0	1	0	0.5	3
104	1	D	1	23	1	1	0	0		0.5	0	1	1	1	0.75	3
105	1	D	1	23	1	1	0	0		0.5	1	0	1	1	0.75	2
106	1	N	0	21	0	1	0	0		0.75	0	0	1	1	0.5	1
107	1	N	0	20	0	1	0	0		0.75	0	0	1	1	0.5	4
108	1	N	1	21	1	1	0	0		0.5	1	1	1	1	1	3
109	1	N	0	24	0	1	0	0		0.75	1	0	1	1	0.75	2
110	1	N	0	21	0	1	0	1		0.5	1	1	1	1	1	4
111	1	N	0	26	0	1	1	0		0.5	0	0	1	1	0.5	2
112	1	N	0	26	0	1	0	0		0.75	0	1	1	0	0.5	3
113	1	D	0	26	0	1	0	1		0.5	0	0	0	0	0	4
114	1	D	0	20	1	1	1	0		0.25	1	1	0	0	0.5	4
115	1	D	1	25	0	1	0	1		0.5	1	1	1	1	1	3
116	2	D	0	25	1	1	1		0	0.25	1	1	1	1	1	3	1	1	1	2
117	2	D	1	21	0	1	0		1	0.5	1	1	1	1	1	5	1	1	1	5
118	2	D	0	23	0	0	0		1	0.75	0	0	0	0	0	3	1	1	1	4
119	2	D	1	25	1	1	1		1	0	1	1	1	1	1	5	1	1	1	4
120	2	D	1	21	1	1	0		1	0.25	0	0	1	1	0.5	4	1	0	0	4
121	2	D	0	26	0	1	0		1	0.5	1	1	1	1	1	1	0	1	0	2
122	2	D	1	20	0	1	0		1	0.5	1	1	1	1	1	2	1	1	1	2
123	2	D	0	32	0	1	1		0	0.5	1	1	1	1	1	4	1	1	1	1
124	2	D	1	21	1	1	1		1	0	0	1	1	1	0.75	2	1	1	1	2
125	2	D	0	26	1	1	1		1	0	1	1	1	1	1	4	1	1	1	4
126	2	D	0	24	0	1	0		1	0.5	1	1	1	1	1	4	1	1	1	6
127	2	D	0	21	1	1	1		1	0	1	1	1	1	1	2	1	1	1	4
128	2	D	0	22	0	1	0		0	0.75	0	0	0	0	0	4	0	1	0	6
129	2	D	0	20	0	1	0		0	0.75	1	1	1	1	1	3	1	1	1	1
130	2	D	1	21	0	1	1		1	0.25	1	0	1	1	0.75	5	1	1	1	5
131	2	D	1	21	1	1	0		1	0.25	0	1	1	1	0.75	3	1	1	1	2
132	2	D	1	21	0	1	0		1	0.5	0	0	0	0	0	4	0	0	0	5
133	2	D	0	21	0	1	0		1	0.5	1	1	1	1	1	4	1	1	1	3
134	2	D	0	26	0	0	0		0	1	1	1	1	1	1	2	0	1	0	3
135	2	D	0	22	0	1	0		0	0.75	1	1	1	1	1	6	1	1	1	4
136	2	D	0	22	0	1	0		0	0.75	0	0	0	0	0	6	1	1	1	4
137	2	D	0	21	1	1	1		0	0.25	1	0	0	1	0.5	1	1	0	0	5
138	2	D	0	23	0	1	0		1	0.5	0	0	1	0	0.25	4	1	1	1	4
139	2	D	1	22	0	1	0		1	0.5	0	0	0	0	0	5	1	1	1	2
140	2	D	0	22	0	0	0		0	1	0	0	1	1	0.5	4	1	1	1	3
141	2	D	0	24	0	1	0		1	0.5	0	0	0	0	0	2	1	0	0	5
142	2	D	0	23	0	1	1		1	0.25	1	0	1	1	0.75	4	1	1	1	2
143	2	D	1	23	1	1	1		1	0	1	1	1	1	1	4	1	1	1	2
144	2	D	1	24	0	1	0		0	0.75	0	0	0	0	0	4	1	1	1	2
145	2	D	1	22	0	1	0		1	0.5	0	0	1	0	0.25	2	1	1	1	4
146	2	D	0	24	0	1	0		1	0.5	0	0	0	0	0	4	1	1	1	4
147	2	D	0	22	0	1	0		1	0.5	1	1	0	1	0.75	5	1	1	1	5
148	2	D	0	25	0	1	0		1	0.5	0	0	0	0	0	1	1	1	1	4
149	2	D	0	21	0	1	0		1	0.5	1	1	1	1	1	2	1	0	0	4
150	2	D	1	23	0	1	0		1	0.5	1	1	1	1	1	3	0	1	0	2
151	2	D	0	21	1	1	1		1	0	1	1	1	1	1	4	1	1	1	4
152	2	D	0	21	0	1	0		1	0.5	1	1	1	1	1	2	1	1	1	4
153	2	D	1	22	0	1	0		0	0.75	1	1	1	1	1	2	1	1	1	4
154	2	D	1	20	0	1	1		1	0.25	1	1	1	1	1	4	1	1	1	3
155	2	D	0	24	0	0	1		1	0.5	1	0	1	0	0.5	5	1	0	0	3
156	2	D	1	25	0	1	0		1	0.5	1	1	1	1	1	5	1	1	1	4
157	2	D	0	22	1	1	1		1	0	1	1	1	1	1	5	1	1	1	2
158	2	D	0	22	1	1	1		0	0.25	1	0	1	0	0.5	2	1	1	1	4
159	2	D	1	22	0	1	0		0	0.75	0	0	1	1	0.5	2	1	1	1	1
160	2	D	1	21	0	1	0		1	0.5	1	1	0	1	0.75	5	1	1	1	4
161	2	D	0	24	0	1	0		1	0.5	1	0	0	0	0.25	3	1	1	1	2
162	2	D	1	19	1	1	1		1	0	1	1	1	1	1	5	1	0	0	6
163	2	D	0	26	0	1	1		0	0.5	1	1	1	1	1	4	0	1	0	4
164	2	D	0	20	1	1	1		1	0	1	0	1	1	0.75	5	1	0	0	3
165	2	D	0	21	0	1	0		1	0.5	0	1	1	1	0.75	3	1	1	1	3
166	2	D	0	23	0	1	0		1	0.5	1	0	1	0	0.5	4	1	1	1	4
167	2	D	1	23	0	1	0		1	0.5	1	1	1	1	1	3	1	1	1	4
168	2	D	1	22	0	1	0		1	0.5	1	1	1	1	1	5	1	1	1	6
169	2	D	0	25	0	1	0		1	0.5	0	1	0	1	0.5	5	1	1	1	4
170	2	D	0	24	0	0	0		0	1	0	0	0	1	0.25	4	1	1	1	4
171	2	D	1	24	1	1	1		1	0	0	0	1	1	0.5	4	1	0	0	5
172	2	D	0	25	1	1	1		1	0	0	0	0	0	0	5	1	1	1	5
173	2	D	1	21	1	1	0		1	0.25	1	1	1	1	1	3	1	1	1	4
174	2	D	1	24	0	1	0		0	0.75	1	1	1	1	1	2	0	0	0	4
175	2	D	0	25	0	1	0		1	0.5	0	0	0	0	0	5	1	1	1	4
176	2	D	0	20	0	1	1		1	0.25	1	0	0	1	0.5	3	1	0	0	2
177	2	D	0	21	0	1	0		1	0.5	0	0	0	0	0	6	1	1	1	4
178	2	D	0	26	0	0	0		0	1	0	0	1	0	0.25	5	1	1	1	5
179	2	D	1	22	0	1	1		1	0.25	1	0	0	0	0.25	2	1	1	1	4
180	2	D	0	23	0	1	1		1	0.25	1	1	1	1	1	2	0	1	0	2
181	2	D	1	24	0	1	0		1	0.5	0	0	1	1	0.5	4	1	1	1	3
182	2	D	0	21	0	1	0		1	0.5	1	1	1	1	1	2	1	1	1	5
183	2	D	0	25	0	0	0		1	0.75	0	1	1	1	0.75	2	1	1	1	2
184	2	D	0	28	0	1	0		1	0.5	0	0	1	1	0.5	4	1	1	1	3
185	2	D	0	23	0	1	1		1	0.25	1	1	0	0	0.5	4	1	1	1	5
186	2	D	0	20	0	1	0		1	0.5	1	0	1	1	0.75	4	1	1	1	3
187	2	D	0	21	0	0	0		0	1	1	1	0	0	0.5	4	1	1	1	4
188	2	D	0	24	0	1	0		0	0.75	0	0	0	0	0	5	1	1	1	4
189	2	D	1	23	0	0	0		1	0.75	0	0	0	0	0	6	1	1	1	6
190	2	D	1	20	1	1	1		1	0	1	0	1	1	0.75	3	1	1	1	2
191	2	D	0	27	0	1	0		1	0.5	0	0	1	0	0.25	4	1	1	1	2
192	2	D	0	24	1	1	1		1	0	0	1	1	1	0.75	4	1	1	1	4
193	2	D	0	23	1	1	1		1	0	1	1	1	1	1	3	1	1	1	3
194	2	D	1	22	1	0	1		0	0.5	1	0	1	1	0.75	4	1	1	1	3
195	2	D	0	23	0	1	0		1	0.5	1	0	1	1	0.75	2	0	1	0	4
196	2	D	1	22	0	1	0		1	0.5	1	1	1	1	1	2	1	1	1	3
197	2	D	0	23	0	1	0		1	0.5	1	1	1	1	1	5	1	1	1	4
198	2	D	1	25	0	1	0		1	0.5	1	1	1	1	1	5	1	1	1	3
199	2	D	1	24	1	1	1		1	0	1	1	1	1	1	4	0	1	0	4
200	2	D	0	25	1	1	1		1	0	0	0	0	0	0	3	1	1	1	4
201	2	D	1	23	0	1	0		0	0.75	0	0	0	0	0	5	0	1	0	5
202	2	D	0	24	0	1	0		0	0.75	0	0	0	0	0	4	1	1	1	5
203	2	D	0	23	0	1	1		1	0.25	0	0	0	0	0	2	1	1	1	3
204	2	D	0	24	0	0	0		1	0.75	1	1	1	1	1	3	1	1	1	5
205	2	D	1	21	0	1	0		1	0.5	1	1	0	1	0.75	3	1	1	1	3
206	2	D	0	35	0	1	0		1	0.5	1	1	1	1	1	2	1	1	1	4
207	2	D	0	24	0	1	0		1	0.5	1	1	1	1	1	5	1	0	0	5
208	2	D	0	24	1	1	1		1	0	1	1	0	1	0.75	2	1	1	1	3
209	2	D	1	26	1	1	1		1	0	1	1	1	1	1	2	1	0	0	2
210	2	D	1	25	1	1	1		1	0	1	1	1	1	1	4	1	0	0	4
211	2	D	1	22	0	1	0		1	0.5	1	0	1	1	0.75	5	1	1	1	4
212	2	D	0	22	0	1	1		1	0.25						2	1
213	2	D	0	21	0	1	0		0	0.75						5
214	2	N	0	24	0	0	0		0	1	0	0	0	0	0	5		1		1
215	2	N	1	25	0	1	0		1	0.5	1	1	1	1	1	3	1	1	1	1
216	2	N	1	21	0	1	0		1	0.5	1	0	0	1	0.5	3	1	1	1	1
217	2	N	0	27	0	1	0		0	0.75	0	1	0	0	0.25	4	1	1	1	1
218	2	N	0	22	0	1	0		0	0.75	0	1	1	1	0.75	2	1	1	1	1
219	2	N	0	24	0	1	0		1	0.5	1	0	1	1	0.75	1	1	1	1	1
220	2	N	0	24	0	0	0		0	1	0	0	0	0	0	4	1	1	1	2
221	2	N	0	24	0	1	0		1	0.5	0	0	0	0	0	4	1	1	1	2
222	2	N	0	22	0	1	0		1	0.5	0	0	0	1	0.25	3	1	1	1	2
223	2	N	0	21	0	1	0		0	0.75	0	0	1	1	0.5	5	1	1	1	2
224	2	N	0	23	0	1	0		0	0.75	1	0	0	1	0.5	2	1	1	1	1
225	2	N	0	20	0	1	0		1	0.5	1	1	1	1	1	1	1	1	1	1
226	2	N	1	21	1	1	1		1	0	0	0	0	0	0	4	1	1	1	1
227	2	N	0	23	0	1	0		0	0.75	1	0	0	0	0.25	4	1	1	1	1
228	2	N	0	26	1	1	1		1	0	0	0	0	0	0	3	1	1	1	1
229	2	N	0	25	0	1	0		1	0.5	1	1	1	1	1	4	1	1	1	2
230	2	N	0	21	1	1	0		1	0.25	1	0	0	0	0.25	4	1	1	1	2
231	2	N	0	25	0	1	0		1	0.5	0	0	0	0	0	4	1	1	1	3
232	2	N	0	21	0	1	0		0	0.75	1	0	0	1	0.5	5	1	1	1	1
233	2	N	1	23	1	1	0		1	0.25	1	1	1	1	1	4	1	1	1	1
234	2	N	0	25	0	1	0		1	0.5	1	1	1	1	1	5	1	1	1	1
235	2	N	1	25	1	1	1		1	0	1	1	0	1	0.75	4	1	1	1	2
236	2	N	1	24	0	1	0		1	0.5	0	0	1	1	0.5	1	1	1	1	2
237	2	N	1	22	0	1	0		1	0.5	1	1	1	1	1	4	1	1	1	3
238	2	N	0	25	0	1	0		1	0.5	1	0	1	1	0.75	4	1	1	1	2
239	2	N	0	25	0	1	0		1	0.5	1	1	1	1	1	2	1	1	1	1
240	2	N	1	23	0	1	0		0	0.75	0	0	0	0	0	6	1	1	1	1
241	2	N	1	22	0	0	0		0	1	0	0	1	1	0.5	4	1	1	1	1
242	2	N	1	20	0	1	0		1	0.5	0	1	0	1	0.5	3	1	1	1	1
243	2	N	0	24	0	1	0		1	0.5	1	1	1	1	1	2	1	1	1	1
244	2	N	0	24	1	1	1		0	0.25	0	0	0	1	0.25	5	1	1	1	1
245	2	N	1	20	1	1	0		1	0.25	1	1	1	1	1	3	1	1	1	1
246	2	N	0	25	0	1	0		1	0.5	0	0	0	0	0	2	1	1	1	2
247	2	N	1	26	1	1	1		1	0	1	1	1	1	1	2	1	1	1	2
248	2	N	0	25	0	0	0		0	1	0	0	0	0	0	1	1	1	1	1
249	2	N	0	19	0	1	0		1	0.5	0	0	1	1	0.5	4	1	1	1	3
250	2	N	0	22	1	1	1		1	0	1	1	1	1	1	3	1	1	1	1
251	2	N	0	24	0	1	0		1	0.5	0	0	0	0	0	5	1	1	1	3
252	2	N	0	21	0	0	0		0	1	1	1	1	1	1	5	1	1	1	2
253	2	N	1	21	1	1	0		1	0.25	0	1	0	1	0.5	5	1	1	1	1
254	2	N	0	24	1	1	1		1	0	1	1	1	1	1	6	1	1	1	1
255	2	N	0	21	0	1	0		1	0.5	0	0	1	1	0.5	3	1	1	1	4
256	2	N	0	20	0	0	0		1	0.75	1	1	1	1	1	3	1	1	1	1
257	2	N	0	22	0	1	1		1	0.25	1	0	1	0	0.5	2	1	1	1	1
258	2	N	0	25	0	1	0		0	0.75	1	1	1	1	1	4	1	1	1	2
259	2	N	0	24	1	1	1		1	0	0	0	0	0	0	2	1	1	1	1
260	2	N	1	22	0	1	1		1	0.25	1	1	1	1	1	1	1	1	1	1
261	2	N	0	23	0	1	0		1	0.5	1	0	0	0	0.25	3	1	1	1	2
262	2	N	0	22	1	1	1		1	0	1	0	1	0	0.5	4	1	1	1	3
263	2	N	1	23	0	1	0		1	0.5	1	1	1	1	1	4	1	1	1	1
264	2	N	1	23	0	0	0		1	0.75	1	0	1	1	0.75	2	1	1	1	1
265	2	N	0	26	0	1	1		0	0.5	1	1	1	1	1	6	1	1	1	1
266	2	N	1	22	1	1	0		1	0.25	1	1	1	1	1	5	1	1	1	4
267	2	N	1	23	0	1	0		1	0.5	1	1	1	1	1	2	1	1	1	1
268	2	N	0	25	0	1	0		1	0.5	1	1	1	1	1	5	1	1	1	1
269	2	N	1	24	0	1	0		1	0.5	1	1	1	1	1	2	1	1	1	1
270	2	N	0	26	0	1	0		1	0.5	0	0	0	0	0	6	1	1	1	4
271	2	N	1	20	0	1	0		1	0.5	1	1	1	1	1	5	1	1	1	1
272	2	N	1	23	0	1	0		1	0.5	1	1	1	1	1	3	1	1	1	1
273	2	N	1	20	0	1	0		1	0.5	1	1	1	1	1	5	1	1	1	5
274	2	N	0	23	0	1	0		1	0.5	0	0	1	0	0.25	2	1	1	1	2
275	2	N	1	23	0	1	0		1	0.5	1	1	1	1	1	2	1	1	1	1
276	2	N	0	23	0	1	0		1	0.5	1	1	1	1	1	3	1	1	1	1
277	2	N	1	22	0	1	0		1	0.5	1	1	1	1	1	3	1	1	1	1
278	2	N	0	24	0	1	0		1	0.5	1	1	1	1	1	2	1	1	1	1
279	2	N	0	21	0	1	0		1	0.5	0	0	0	0	0	2	1	1	1	1
280	2	N	1	24	0	1	0		1	0.5	1	1	1	1	1	5	1	1	1	1
281	2	N	1	20	0	0	0		1	0.75	1	1	1	1	1	3	1	1	1	3
282	2	N	0	22	0	1	0		1	0.5	0	0	1	1	0.5	4	1	1	1	2
283	2	N	0	21	0	1	0		1	0.5	0	0	0	0	0	5	1	1	1	1
284	2	N	1	21	0	1	0		1	0.5	0	0	0	0	0	4	1	1	1	2
285	2	N	0	24	0	0	0		0	1	0	0	0	0	0	4	1	1	1	3
286	2	N	1	23	1	1	0		1	0.25	1	1	0	1	0.75	2	1	1	1	2
287	2	N	0	24	0	1	1		1	0.25	0	0	0	0	0	4	1	1	1	1
288	2	N	0	25	0	1	0		1	0.5	1	1	1	1	1	2	1	1	1	1
289	2	N	1	23	0	1	0		1	0.5	0	0	1	1	0.5	2	1	1	1	4
290	2	N	0	21	1	1	0		1	0.25	0	0	1	0	0.25	4	1	1	1	1
291	2	N	0	33	1	1	1		1	0	1	0	1	0	0.5	5	1	1	1	1
292	2	N	0	25	1	1	0		1	0.25	1	1	1	1	1	4	1	1	1	1
293	2	N	1	21	0	1	0		1	0.5	1	1	1	1	1	4	1	1	1	2
294	2	N	0	19	0	0	0		1	0.75	1	0	1	0	0.5	4	1	1	1	1
295	2	N	1	24	0	1	1		1	0.25	1	1	1	1	1	3	1	1	1	2
296	2	N	1	25	0	1	0		0	0.75	0	0	0	0	0	3	1	1	1	1
297	2	N	0	23	0	1	0		1	0.5	1	1	1	1	1	2	1	1	1	2
298	2	N	1	25	0	1	1		1	0.25	1	1	1	1	1	5	1	1	1	1
299	2	N	0	20	1	1	1		1	0	1	1	1	1	1	5	1	1	1	2
300	2	N	0	22	0	1	0		1	0.5	1	1	1	1	1	2	1	1	1	1
301	2	N	0	21	0	1	0		1	0.5	1	0	1	1	0.75	3	1	1	1	2
302	2	N	0	23	0	0	0		0	1	1	1	1	1	1	2	1	1	1	1
303	2	N	0	24	0	1	0		1	0.5	0	0	0	0	0	3	1	1	1	2
304	2	N	0	24	1	1	1		1	0	0	0	0	0	0	5	1	1	1	4
305	2	N	0	24	0	1	1		1	0.25	1	1	1	1	1	1	1	1	1	1
306	2	N	0	24	0	1	0		1	0.5	1	1	1	1	1	5	1	1	1	2
307	2	N	0	23	1	1	1		1	0	0	1	0	0	0.25	2	1	1	1	1
308	2	N	0	24	0	1	0		1	0.5	1	0	1	1	0.75	3	1	1	1	2
309	2	N	1	22	0	1	0		1	0.5	1	1	1	1	1	4	1	1	1	1
310	2	N	0	24	0	1	0		1	0.5	0	1	1	0	0.5	4	1	1	1	1
311	2	N	0	24	0	1	0		1	0.5	1	1	1	1	1	2	1	1	1	1

## Sheet: Variable_explanation_ED
id	id number for each subject	integer
experiment	which experiment the subject was in	1=first experiment	2=second experiment
Treatment	which treatment the subject had	HCL=High Cognitive Load	LCL=Low Cognitive Load
female	gender of the participant	1=female	0=male
age	age of participant	age in integer
switch		1=utilitarian decision	0=deontological decision
footbridge		1=utilitarian decision	0=deontological decision
deadlygas		1=utilitarian decision	0=deontological decision
lifeboat1		1=utilitarian decision	0=deontological decision
lifeboat2		1=utilitarian decision	0=deontological decision
MoralUtilrate	rate of moral dilemmas answered in a utilitarian way	number between 0 and 1
savethechildren		1=Altruistic decision	0=selfish decision
wwf		1=Altruistic decision	0=selfish decision
doctorswoborders		1=Altruistic decision	0=selfish decision
unicef		1=Altruistic decision	0=selfish decision
DictatorAltrurate	rate of dictator games answered in an altruistic way	number between 0 and 1
video_energy	manipulation check (video)	1=completely disagree	5=completely agree	(5-point Lickert scale)
rememberNUM_moral_correct	check to see if the subject remembered the numbers given before the moral dilemmas	1=remembered correctly	0=remembered incorrectly
rememberNUM_dictator_correct	check to see if the subject remembered the numbers given before the dictator games	1=remembered correctly	0=remembered incorrectly
rememberNUM_bothCorrect	check to see if the subject remembered both sets of numbers	1=remembered both correctly	0=remembered atleast one incorrectly
rememberNUM_energy	manipulation check (remembering numbers)	1=completely disagree	5=completely agree	(5-point Lickert scale)

## Sheet: Timepressure_ManipulationCheck
id	treatment	female	age	jellybean
1	TP	1	26
2	TP	1	23	2
3	TP	0	32	2
4	TP	0	22	2
5	TP	0	27	2
6	TP	1	22	1
7	TP	0	30	1
8	TP	1	26	2
9	TP	1	20
10	TP	0	24	2
11	TP	1	21
12	TP	0	21	1
13	TP	1	22
14	TP	1	22	1
15	TP	0	22	1
16	TP	0	21	2
17	TP	1	24	1
18	TP	1	22	2
19	TP	0	30	1
20	TP	1	22	2
21	TP	0	24
22	TP	0	23	1
23	TP	0	22	2
24	TP	0	26	2
25	TP	1	21
26	TP	1	21
27	TP	0	20	1
28	TP	1	27
29	TP	1	22	2
30	TP	1	21	1
31	TP	0	30	2
32	TP	1	21	2
33	TP	1	23	2
34	TP	0	21	1
35	TP	0	26
36	TP	0	21	2
37	TP	1	22	1
38	TP	1	23
39	TP	0	25
40	TP	0	24
41	TP	0	21	2
42	TP	0	27	2
43	TP	1	21	2
44	TP	1	23	1
45	TP	0	21	2
46	TP	1	24	2
47	TP	1	25
48	TP	1	20
49	TP	1	23
50	TP	1	22
51	TP	1	21
52	TP	1	21
53	TP	1	30
54	TP	1	23	1
55	TP	0	22	1
56	TP	0	24	2
57	TP	1	20	2
58	TP	0	25	2
59	TP	0	21	2
60	TP	0	32	2
61	TP	1	22	1
62	TP	1	25	1
63	TP	1	22	1
64	TP	1	22	1
65	TP	1	19	1
66	TP	1	27	2
67	TP	1	25
68	TP	1	21	1
69	TP	1	22	1
70	TP	1	21	2
71	TP	1	34	2
72	TP	0	20	1
73	TP	0	25	1
74	TP	1	23	1
75	TP	1	24	1
76	TP	0	20
77	TP	1	24
78	TP	1	22	1
79	TP	1	23	2
80	TP	0	19	1
81	TP	1	26	1
82	TP	1	29	2
83	TP	1	26	2
84	TP	1	20	2
85	TP	1	19	2
86	TP	1	23	2
87	TP	1	19
88	TP	1	28
89	TP	1	20	1
90	TP	0	27	2
91	TP	0	22	2
92	TP	1	20	1
93	TP	0	20	1
94	TP	0	19	2
95	TP	0	27
96	TP	1	27	1
97	TP	1	23
98	TP	1	20
99	TP	0	31	2
100	TP	1	21	1
101	TP	0	21	2
102	TP	0	23	2
103	TP	1	25	2
104	TP	0	27	1
105	TP	0	19	2
106	TP	0	25	1
107	TP	0	21
108	TP	1	25	2
109	TP	1	27	1
110	TP	1	20	2
111	TP	0	21	2
112	TP	1	24	2
113	TP	0	22
114	TP	0	22	2
115	TP	0	22
116	TP	0	28
117	TP	1	23
118	TP	0	18	2
119	TP	0	20
120	TP	1	25	1
121	TP	1	23
122	TP	1	21	2
123	TP	1	19	1
124	TP	1	23
125	TP	0	21	1
126	TP	1	26	2
127	TP	0	25	2
128	TP	1	28	2
129	TP	1	23	1
130	TP	0	25	2
131	TP	0	24
132	TP	1	24
133	TP	0	28
134	TP	1	21	2
135	TP	1	25
136	TP	1	25
137	TP	0	37	1
138	TP	1	22
139	TP	1	21	1
140	TP	1	22	2
141	TP	1	21
142	TP	0	23	2
143	TP	1	23	2
144	TP	1	20	2
145	TP	0	23
146	TP	1	21	2
147	TP	0	21	2
148	TP	0	34	2
149	TP	0	24
150	TP	1	22
151	TP	0	25
152	TP	0	21	2
153	TP	1	25	2
154	TP	1	22
155	TP	1	21
156	TP	0	32
157	TP	0	28	2
158	TP	0	20	2
159	TP	1	25
160	TP	1	21	2
161	TP	1	21	1
162	TP	1	22
163	TP	1	23
164	TP	0	21	2
165	TP	0	19	2
166	TP	1	21	2
167	TP	0	25	2
168	TP	1	24	2
169	TP	1	20	2
170	TP	1	20	2
171	TP	0	25	2
172	TP	0	32
173	TP	0	20	2
174	TP	1	21	2
175	TP	0	29
176	TP	1	20
177	TP	0	22	2
178	TP	1	23	1
179	TP	0	29	2
180	TP	0	25	2
181	TP	0	22	2
182	TP	1	25
183	TP	0	20	2
184	TP	0	26	2
185	TP	1	21	2
186	TP	1	25	2
187	TP	0	34	2
188	TP	0	21	1
189	TP	0	24	2
190	TP	1	27	2
191	TP	1	20
192	TP	1	24
193	TP	0	31	2
194	TP	1	20
195	TP	1	24	1
196	TP	0	23
197	TP	0	22	2
198	TP	1	23	2
199	TP	1	25	2
200	TP	1	20	1
201	TP	0	28	2
202	TP	1	28	2
203	TD	1	20	2
204	TD	0	24	1
205	TD	0	26	2
206	TD	1	20	1
207	TD	1	22	2
208	TD	1	21	2
209	TD	0	24	2
210	TD	0	24	2
211	TD	1	21	2
212	TD	0	20	2
213	TD	1	26	2
214	TD	0	24	2
215	TD	0	29	2
216	TD	1	20	2
217	TD	0	24	1
218	TD	0	26	2
219	TD	0	30	2
220	TD	0	27	2
221	TD	0	22	1
222	TD	0	22	2
223	TD	1	21	2
224	TD	1	23	1
225	TD	1	24	2
226	TD	1	25	2
227	TD	0	26	2
228	TD	1	21	1
229	TD	0	23	2
230	TD	0	22	2
231	TD	0	24	2
232	TD	1	25	2
233	TD	1	23	2
234	TD	0	23	2
235	TD	0	22	2
236	TD	0	25	2
237	TD	0	24	2
238	TD	0	30	2
239	TD	1	23	2
240	TD	1	25	2
241	TD	1	22	1
242	TD	0	25	2
243	TD	1	24	2
244	TD	1	23	1
245	TD	1	19	2
246	TD	1	20	2
247	TD	1	27	2
248	TD	1	30	1
249	TD	0	25	2
250	TD	0	23	2
251	TD	0	30	2
252	TD	1	20	2
253	TD	1	20	1
254	TD	0	21	2
255	TD	1	19	2
256	TD	1	25	2
257	TD	0	45	1
258	TD	1	24	2
259	TD	0	34	2
260	TD	0	20	1
261	TD	1	23	2
262	TD	0	22	2
263	TD	1	22	2
264	TD	0	24	2
265	TD	1	22	2
266	TD	1	54	1
267	TD	1	21	1
268	TD	1	22	1
269	TD	0	33	2
270	TD	0	22	2
271	TD	0	19	2
272	TD	0	20	2
273	TD	0	23	2
274	TD	1	25	1
275	TD	1	27	2
276	TD	1	23	1
277	TD	1	22	2
278	TD	0	19	2
279	TD	1	23	2
280	TD	1	20	2
281	TD	0	24	2
282	TD	0	23	2
283	TD	0	29	2
284	TD	1	23	2
285	TD	1	25	2
286	TD	1	21	2
287	TD	1	25	2
288	TD	0	25	1
289	TD	1	28	2
290	TD	0	28	2
291	TD	1	21	2
292	TD	1	25	2
293	TD	1	21	2
294	TD	1	22	1
295	TD	1	24	2
296	TD	1	20	2
297	TD	1	20	2
298	TD	0	23	2
299	TD	0	27	1
300	TD	0	27	2
301	TD	1	21	2
302	TD	1	21	1
303	TD	1	24	2
304	TD	0	21	2
305	TD	1	19	2
306	TD	1	21	2
307	TD	0	23	2
308	TD	1	22	2
309	TD	0	21	2
310	TD	0	22	2
311	TD	0	22	2
312	TD	1	23	2
313	TD	0	22	2
314	TD	1	21	2
315	TD	0	22	2
316	TD	1	21	2
317	TD	1	19	2
318	TD	1	25	2
319	TD	1	24	2
320	TD	1	19	1
321	TD	0	28	2
322	TD	1	25	2
323	TD	1	32	2
324	TD	1	22	1
325	TD	1	21	2
326	TD	1	21	2
327	TD	1	23	2
328	TD	1	20	2
329	TD	1	23	2
330	TD	1	23	1
331	TD	0	22	2
332	TD	0	23	2
333	TD	0	22	2
334	TD	1	24	2
335	TD	1	19	2
336	TD	1	20	2
337	TD	0	24	2
338	TD	0	25	2
339	TD	1	20	2
340	TD	1	33	1
341	TD	1	20	2
342	TD	0	20	2
343	TD	1	20	2
344	TD	0	21	2
345	TD	0	23	2
346	TD	1	25	2
347	TD	1	20	2
348	TD	0	32	2
349	TD	1	19	2
350	TD	1	23	2
351	TD	1	19	2
352	TD	0	22	2
353	TD	0	27	2
354	TD	1	21	2
355	TD	0	24	2
356	TD	1	27	1
357	TD	0	25	2
358	TD	0	29	2
359	TD	1	21	1
360	TD	0	23	2
361	TD	0	24	2
362	TD	1	25	2
363	TD	0	20	2
364	TD	0	23	2
365	TD	1	19	2
366	TD	1	19	1
367	TD	1	21	1
368	TD	1	23	2
369	TD	0	28	2
370	TD	0	23	2
371	TD	1	20	1
372	TD	0	23	1
373	TD	1	25	2
374	TD	1	23	1
375	TD	1	25	1
376	TD	1	26	1
377	TD	0	21	2
378	TD	0	23	2
379	TD	0	25	2
380	TD	1	24	2
381	TD	1	26	2
382	TD	0	31	2
383	TD	1	22	2
384	TD	0	22	2
385	TD	1	25	1
386	TD	1	20	1
387	TD	1	21	2
388	TD	0	20	2
389	TD	1	19	2
390	TD	1	22	2
391	TD	1	25	2
392	TD	0	27	2
393	TD	0	23	2
394	TD	0	30	2
395	TD	1	19	2
396	TD	0	22	2
397	TD	1	21	2
398	TD	1	26	2
399	TD	1	25	2
400	TD	1	20	2
401	TD	1	24	2
402	TD	0	31	1
403	TD	1	21	2
404	TD	1	24	2
405	NC	1	19	2
406	NC	0	21	1
407	NC	1	23	1
408	NC	0	25	2
409	NC	1	22	2
410	NC	0	24	1
411	NC	1	21	2
412	NC	1	28	2
413	NC	0	21	1
414	NC	1	21	2
415	NC	1	19	1
416	NC	0	27	2
417	NC	0	25	2
418	NC	0	24	2
419	NC	1	23	1
420	NC	0	28	2
421	NC	0	22	1
422	NC	1	21	1
423	NC	0	24	2
424	NC	0	21	2
425	NC	0	25	2
426	NC	1	21	1
427	NC	1	20	1
428	NC	1	22	1
429	NC	1	21	1
430	NC	0	21	2
431	NC	1	19	1
432	NC	0	24	2
433	NC	0	28	2
434	NC	1	21	2
435	NC	0	25	2
436	NC	1	23	1
437	NC	0	22	1
438	NC	1	24	1
439	NC	1	21	1
440	NC	0	24	2
441	NC	1	24	2
442	NC	1	21	2
443	NC	0	34	1
444	NC	1	36	1
445	NC	0	25	2
446	NC	1	44	1
447	NC	0	25	2
448	NC	1	39	2
449	NC	1	25	2
450	NC	0	28	2
451	NC	1	23	2
452	NC	1	19	2
453	NC	1	25	2
454	NC	1	22	2
455	NC	1	21	2
456	NC	0	21	2
457	NC	0	23	2
458	NC	0	22	2
459	NC	0	23	1
460	NC	0	20	2
461	NC	0	21	2
462	NC	1	21	2
463	NC	1	20	1
464	NC	1	22	2
465	NC	0	27	2
466	NC	1	23	2
467	NC	1	22	1
468	NC	0	22	2
469	NC	0	19	2
470	NC	1	25	2
471	NC	1	26	2
472	NC	1	25	2
473	NC	0	26	2
474	NC	1	27	2
475	NC	1	23	1
476	NC	1	31	2
477	NC	0	27	2
478	NC	0	23	2
479	NC	0	24	2
480	NC	1	18	1
481	NC	1	24	2
482	NC	0	22	2
483	NC	0	19	2
484	NC	1	23	2
485	NC	0	34	2
486	NC	0	28	2
487	NC	1	20	1
488	NC	1	23	1
489	NC	1	23	1
490	NC	1	22	2
491	NC	1	23	2
492	NC	1	23	2
493	NC	1	24	1
494	NC	1	20	2
495	NC	0	20	2
496	NC	1	22	2
497	NC	1	22	2
498	NC	0	21	2
499	NC	1	27	2
500	NC	0	18	2
501	NC	1	21	2
502	NC	1	23	2
503	NC	1	21	1
504	NC	1	22	1
505	NC	1	23	2
506	NC	1	26	2
507	NC	0	24	2
508	NC	0	25	2
509	NC	0	27	2
510	NC	0	24	2
511	NC	0	19	2
512	NC	1	25	2
513	NC	1	19	2
514	NC	1	21	1
515	NC	1	26	2
516	NC	1	20	2
517	NC	1	23	1
518	NC	1	22	2
519	NC	0	23	1
520	NC	1	18	2
521	NC	1	36	1
522	NC	0	27	2
523	NC	0	26	2
524	NC	1	23	1
525	NC	1	26	2
526	NC	0	20	1
527	NC	1	25	2
528	NC	1	20	2
529	NC	1	26	1
530	NC	1	23	1
531	NC	0	23	2
532	NC	1	19	2
533	NC	0	23	2
534	NC	0	22	1
535	NC	1	21	2
536	NC	1	24	1
537	NC	0	25	2
538	NC	0	22	2
539	NC	1	26	2
540	NC	1	21	1
541	NC	1	22	2
542	NC	0	32	2
543	NC	0	23	2
544	NC	1	23	2
545	NC	0	23	2
546	NC	1	20	1
547	NC	1	18	2
548	NC	0	23	2
549	NC	1	22	2
550	NC	1	26	2
551	NC	1	20	2
552	NC	0	33	1
553	NC	0	25	1
554	NC	1	20	1
555	NC	1	22	1
556	NC	0	22	2
557	NC	1	21	2
558	NC	0	23	1
559	NC	1	22	1
560	NC	1	21	2
561	NC	0	27	2
562	NC	1	24	2
563	NC	1	27	2
564	NC	1	23	2
565	NC	1	23	2
566	NC	1	19	2
567	NC	1	21	2
568	NC	1	23	2
569	NC	0	23	1
570	NC	0	21	2
571	NC	0	25	2
572	NC	1	23	2
573	NC	1	29	2
574	NC	1	23	1
575	NC	0	19	2
576	NC	1	19	1
577	NC	0	22	2
578	NC	0	23	2
579	NC	1	26	2
580	NC	1	19	2
581	NC	1	20	2
582	NC	1	25	1
583	NC	0	27	1
584	NC	0	24	2
585	NC	1	22	2
586	NC	0	22	2
587	NC	1	27	2
588	NC	0	24	2
589	NC	1	23	1
590	NC	0	22	2
591	NC	1	35	2
592	NC	0	19	2
593	NC	0	26	1
594	NC	1	25	2
595	NC	0	21	2
596	NC	0	19	2
597	NC	1	24	2
598	NC	1	24	2
599	NC	1	22	1
600	NC	1	26	2
601	NC	1	25	2
602	NC	1	21	2
603	NC	1	24	2
604	NC	1	24	2
605	NC	1	21	2
606	NC	0	20	2

## Sheet: Variable_explanation_TMC
id	id number for each subject	integer
treatment	which treatment the subject was in	TP=time pressure	TD=time delay	NC=no constraint
female	gender of the participant	1=female	0=male
age	age of participant	age in integer
jellybean	what bowl the subject choose in the jellybean task	1=Bowl A (bigger bowl 9%)	2=Bowl B (smaller bowl 10%)
